# Supplementary material for: 2-Hy­droxy-2,3,5,10,11,11a-hexa­hydro-1H-pyrrolo­[2,1-c][1,4]benzodiazepine-5,11-dione
Source: Acta Crystallogr Sect E Struct Rep Online. 2011 Jul 6;67(Pt 8):o1906. doi: 10.1107/S1600536811025244 (PMC3212299; doi:10.1107/S1600536811025244)
Supplement: Supplementary file 1 [file e-67-o1906-sup1.cif]

##############################################################################
#                                                                            #
# This CIF contains the data in a paper accepted for publication in          #
# Acta Crystallographica Section E. It conforms to the requirements of       #
# Notes for Authors for Acta Crystallographica Section E, and has been       #
# peer reviewed under the auspices of the IUCr Commission on Journals.       #
#                                                                            #
# Full details of the Crystallographic Information File format               #
# are given in the paper "The Crystallographic Information File (CIF):       #
# a New Standard Archive File for Crystallography" by S. R. Hall, F. H.      #
# Allen and I. D. Brown [Acta Cryst. (1991), A47, 655-685].                  #
#                                                                            #
# The current version of the core CIF dictionary is obtainable from          #
# ftp://ftp.iucr.org/pub/cif_core.dic.                                       #
#                                                                            #
# Software is freely available for graphical display of the structure(s)     #
# in this CIF. For information consult the CIF software page                 #
# http://www.iucr.org/resources/cif/software.                                #
#                                                                            #
# This file may be used for bona fide research purposes within the           #
# scientific community so long as proper attribution is given to the journal # 
# article from which it was obtained.                                        #
#                                                                            #
##############################################################################
data_global
_audit_creation_method     SHELXL-97
_journal_date_recd_electronic     2011-06-22
_journal_date_accepted     2011-06-27
_journal_name_full     'Acta Crystallographica, Section E'
_journal_year     2011
_journal_volume     67
_journal_issue      8
_journal_page_first     o1906
_journal_page_last     o1906
_journal_paper_category     QO
_journal_coeditor_code     ZS2124
_publ_contact_author
;
     Dr. Seik Weng Ng
     Department of Chemistry
     University of Malaya
     50603 Kuala Lumpur
     Malaysia
;
_publ_contact_author_email     seikweng@um.edu.my
_publ_contact_author_fax     '03 7967 4193'
_publ_contact_author_phone     '03 7967 6778'
_publ_section_title
;\
2-Hydroxy-2,3,5,10,11,11a-hexahydro-1<i>H</i>-pyrrolo[2,1-<i>c</i>][1,4]\
benzodiazepine-5,11-dione
;
loop_
    _publ_author_name
    _publ_author_address
    'Ourahou, Sarah'
;
Laboratoire de Chimie Organique H\'et\'erocyclique
P\^ole de Comp\'etences Pharmacochimie
Universit\'e Mohammed V-Agdal
BP 1014 Avenue Ibn Batout
Rabat
Morocco
;
    'Zouihri, Hafid'
;
CNRST
Division of UATRS
Angle Allal Fassi/FAR
BP 8027
10000 Rabat
Morocco
;
    'Massoui, Mohamed'
;
Laboratoire de Chimie Organique H\'et\'erocyclique
P\^ole de Comp\'etences Pharmacochimie
Universit\'e Mohammed V-Agdal
BP 1014 Avenue Ibn Batout
Rabat
Morocco
;
    'Essassi, El Mokhtar'
;
Laboratoire de Chimie Organique H\'et\'erocyclique
P\^ole de Comp\'etences Pharmacochimie
Universit\'e Mohammed V-Agdal
BP 1014 Avenue Ibn Batout
Rabat
Morocco
;
    'Ng, Seik Weng'
;
Department of Chemistry
University of Malaya
50603 Kuala Lumpur
Malaysia
Chemistry Department
Faculty of Science
King Abdulaziz University
PO Box 80203 Jeddah
Saudi Arabia
;
_publ_section_synopsis     .
data_I
_audit_creation_method     SHELXL-97
_chemical_name_systematic
;
2-Hydroxy-2,3,5,10,11,11a-hexahydro-1<i>H</i>-pyrrolo[2,1-
<i>c</i>][1,4]benzodiazepine-5,11-dione
;
_chemical_name_common     ?
_chemical_formula_moiety     'C12 H12 N2 O3'
_chemical_formula_sum     'C12 H12 N2 O3'
_chemical_formula_iupac     'C12 H12 N2 O3'
_chemical_formula_weight     232.24
_chemical_melting_point     ?
_symmetry_cell_setting     monoclinic
_symmetry_space_group_name_H-M     'P 21'
_symmetry_space_group_name_Hall     'P 2yb'
loop_
    _symmetry_equiv_pos_as_xyz
    'x, y, z'
    '-x, y+1/2, -z'
_cell_length_a     4.8366(2)
_cell_length_b     25.7449(11)
_cell_length_c     8.5420(4)
_cell_angle_alpha     90.00
_cell_angle_beta     96.509(2)
_cell_angle_gamma     90.00
_cell_volume     1056.77(8)
_cell_formula_units_Z     4
_cell_measurement_reflns_used     2147
_cell_measurement_theta_min     2.5269
_cell_measurement_theta_max     27.3316
_cell_measurement_temperature     293(2)
_exptl_crystal_description     prism
_exptl_crystal_colour     colorless
_exptl_crystal_size_max     0.20
_exptl_crystal_size_mid     0.15
_exptl_crystal_size_min     0.10
_exptl_crystal_density_diffrn     1.460
_exptl_crystal_density_meas     ?
_exptl_crystal_density_method     'not measured'
_exptl_crystal_F_000     488
_exptl_absorpt_coefficient_mu     0.107
_exptl_absorpt_correction_type     none
_diffrn_ambient_temperature     293(2)
_diffrn_radiation_type     MoK\a
_diffrn_radiation_wavelength     0.71073
_diffrn_radiation_source     'fine-focus sealed tube'
_diffrn_radiation_monochromator     graphite
_diffrn_measurement_device_type     'Bruker APEXII CCD-detector'
_diffrn_measurement_method     '\f and \w scans'
_diffrn_detector_area_resol_mean     ?
_diffrn_reflns_number     7493
_diffrn_reflns_av_R_equivalents     0.0323
_diffrn_reflns_av_sigmaI/netI     0.0403
_diffrn_reflns_theta_min     2.40
_diffrn_reflns_theta_max     27.49
_diffrn_reflns_theta_full     27.49
_diffrn_measured_fraction_theta_max     0.979
_diffrn_measured_fraction_theta_full     0.979
_diffrn_reflns_limit_h_min     -6
_diffrn_reflns_limit_h_max     6
_diffrn_reflns_limit_k_min     -19
_diffrn_reflns_limit_k_max     33
_diffrn_reflns_limit_l_min     -11
_diffrn_reflns_limit_l_max     9
_diffrn_standards_number     0
_diffrn_standards_interval_count     .
_diffrn_standards_interval_time     .
_diffrn_standards_decay_%     ?
_reflns_number_total     2435
_reflns_number_gt     2027
_reflns_threshold_expression     I>2\s(I)
_refine_ls_structure_factor_coef     Fsqd
_refine_ls_matrix_type     full
_refine_ls_R_factor_all     0.0577
_refine_ls_R_factor_gt     0.0438
_refine_ls_wR_factor_gt     0.1018
_refine_ls_wR_factor_ref     0.1101
_refine_ls_goodness_of_fit_ref     1.034
_refine_ls_restrained_S_all     1.034
_refine_ls_number_reflns     2435
_refine_ls_number_parameters     309
_refine_ls_number_restraints     1
_refine_ls_hydrogen_treatment     constr
_refine_ls_weighting_scheme     calc
_refine_ls_weighting_details
         'calc w=1/[\s^2^(Fo^2^)+(0.0581P)^2^+0.2538P] where P=(Fo^2^+2Fc^2^)/3'
_atom_sites_solution_hydrogens     geom
_atom_sites_solution_primary     direct
_atom_sites_solution_secondary     difmap
_refine_ls_shift/su_max     0.001
_refine_ls_shift/su_mean     0.001
_refine_diff_density_max     0.396
_refine_diff_density_min     -0.339
_refine_ls_extinction_method     none
_refine_ls_extinction_coef     ?
loop_
    _atom_type_symbol
    _atom_type_description
    _atom_type_scat_dispersion_real
    _atom_type_scat_dispersion_imag
    _atom_type_scat_source
    'C' 'C' 0.0033 0.0000
                         'International Tables Vol C Tables 4.2.6.8 and 6.1.1.4'
    'H' 'H' 0.0000 0.0000
                         'International Tables Vol C Tables 4.2.6.8 and 6.1.1.4'
    'N' 'N' 0.0061 0.0000
                         'International Tables Vol C Tables 4.2.6.8 and 6.1.1.4'
    'O' 'O' 0.0106 0.0000
                         'International Tables Vol C Tables 4.2.6.8 and 6.1.1.4'
_computing_data_collection     'APEX2 (Bruker, 2005)'
_computing_cell_refinement     'SAINT (Bruker, 2005)'
_computing_data_reduction     'SAINT (Bruker, 2005)'
_computing_structure_solution     'SHELXS97 (Sheldrick, 2008)'
_computing_structure_refinement     'SHELXL97 (Sheldrick, 2008)'
_computing_molecular_graphics     'X-SEED (Barbour, 2001)'
_computing_publication_material     'publCIF (Westrip, 2010)'
loop_
    _atom_site_type_symbol
    _atom_site_label
    _atom_site_fract_x
    _atom_site_fract_y
    _atom_site_fract_z
    _atom_site_U_iso_or_equiv
    _atom_site_adp_type
    _atom_site_calc_flag
    _atom_site_refinement_flags
    _atom_site_occupancy
    _atom_site_symmetry_multiplicity
    _atom_site_disorder_assembly
    _atom_site_disorder_group
    O O1 0.7223(5) 0.49980(10) 0.5932(3) 0.0327(6) Uani d . 1 1 . .
    O O2 0.4033(6) 0.65398(10) 0.9439(3) 0.0395(7) Uani d . 1 1 . .
    O O3 0.8361(7) 0.63368(14) 0.4475(6) 0.0754(13) Uani d . 1 1 . .
    H H3O 0.8909 0.6615 0.4102 0.113 Uiso calc R 1 1 . .
    O O4 0.6970(4) 0.39402(9) 0.8727(3) 0.0275(5) Uani d . 1 1 . .
    O O5 1.0501(6) 0.23833(10) 0.5383(3) 0.0386(7) Uani d . 1 1 . .
    O O6 1.3550(5) 0.25061(10) 1.0454(3) 0.0363(6) Uani d . 1 1 . .
    H H6O 1.4044 0.2201 1.0495 0.054 Uiso calc R 1 1 . .
    N N1 0.4993(6) 0.49948(11) 0.8102(3) 0.0241(6) Uani d . 1 1 . .
    H H1N 0.6015 0.4725 0.8434 0.029 Uiso calc R 1 1 . .
    N N2 0.4375(6) 0.60987(11) 0.7194(3) 0.0257(6) Uani d . 1 1 . .
    N N3 0.9248(6) 0.39419(11) 0.6586(3) 0.0239(6) Uani d . 1 1 . .
    H H3N 0.8207 0.4208 0.6241 0.029 Uiso calc R 1 1 . .
    N N4 1.0092(6) 0.28335(11) 0.7599(3) 0.0265(6) Uani d . 1 1 . .
    C C1 0.3057(6) 0.51590(13) 0.9102(4) 0.0211(7) Uani d . 1 1 . .
    C C2 0.1926(7) 0.47711(14) 0.9988(4) 0.0281(8) Uani d . 1 1 . .
    H H2 0.2441 0.4427 0.9865 0.034 Uiso calc R 1 1 . .
    C C3 0.0073(8) 0.48915(16) 1.1031(4) 0.0336(9) Uani d . 1 1 . .
    H H3 -0.0655 0.4629 1.1609 0.040 Uiso calc R 1 1 . .
    C C4 -0.0728(7) 0.54019(17) 1.1234(4) 0.0335(9) Uani d . 1 1 . .
    H H4 -0.2035 0.5481 1.1916 0.040 Uiso calc R 1 1 . .
    C C5 0.0436(7) 0.57897(14) 1.0412(4) 0.0280(8) Uani d . 1 1 . .
    H H5 -0.0053 0.6133 1.0573 0.034 Uiso calc R 1 1 . .
    C C6 0.2341(6) 0.56785(13) 0.9338(4) 0.0215(7) Uani d . 1 1 . .
    C C7 0.3665(7) 0.61335(14) 0.8647(4) 0.0266(8) Uani d . 1 1 . .
    C C8 0.5274(12) 0.65602(18) 0.6375(6) 0.0571(14) Uani d . 1 1 . .
    H H8A 0.7034 0.6689 0.6888 0.069 Uiso calc R 1 1 . .
    H H8B 0.3898 0.6834 0.6367 0.069 Uiso calc R 1 1 . .
    C C9 0.5579(7) 0.63853(14) 0.4722(4) 0.0302(8) Uani d . 1 1 . .
    H H9 0.4641 0.6631 0.3962 0.036 Uiso calc R 1 1 . .
    C C10 0.4224(9) 0.58547(16) 0.4508(4) 0.0379(9) Uani d . 1 1 . .
    H H10A 0.5437 0.5618 0.4027 0.045 Uiso calc R 1 1 . .
    H H10B 0.2481 0.5881 0.3829 0.045 Uiso calc R 1 1 . .
    C C11 0.3702(6) 0.56560(13) 0.6127(4) 0.0226(7) Uani d . 1 1 . .
    H H11 0.1733 0.5565 0.6120 0.027 Uiso calc R 1 1 . .
    C C12 0.5502(6) 0.51928(13) 0.6704(4) 0.0229(7) Uani d . 1 1 . .
    C C13 1.1233(6) 0.37765(13) 0.5599(4) 0.0217(7) Uani d . 1 1 . .
    C C14 1.2309(7) 0.41619(14) 0.4691(4) 0.0262(7) Uani d . 1 1 . .
    H H14 1.1749 0.4505 0.4791 0.031 Uiso calc R 1 1 . .
    C C15 1.4186(7) 0.40417(16) 0.3649(4) 0.0324(9) Uani d . 1 1 . .
    H H15 1.4902 0.4303 0.3060 0.039 Uiso calc R 1 1 . .
    C C16 1.5008(7) 0.35323(17) 0.3478(4) 0.0341(9) Uani d . 1 1 . .
    H H16 1.6315 0.3450 0.2798 0.041 Uiso calc R 1 1 . .
    C C17 1.3881(7) 0.31511(16) 0.4319(4) 0.0300(8) Uani d . 1 1 . .
    H H17 1.4390 0.2808 0.4173 0.036 Uiso calc R 1 1 . .
    C C18 1.1984(7) 0.32618(13) 0.5392(4) 0.0247(7) Uani d . 1 1 . .
    C C19 1.0782(7) 0.27964(13) 0.6126(4) 0.0256(7) Uani d . 1 1 . .
    C C20 0.9495(7) 0.23740(14) 0.8527(4) 0.0319(8) Uani d . 1 1 . .
    H H20A 1.0455 0.2070 0.8193 0.038 Uiso calc R 1 1 . .
    H H20B 0.7513 0.2304 0.8439 0.038 Uiso calc R 1 1 . .
    C C21 1.0603(7) 0.25316(14) 1.0199(4) 0.0297(8) Uani d . 1 1 . .
    H H21 0.9728 0.2334 1.0990 0.036 Uiso calc R 1 1 . .
    C C22 0.9835(7) 0.30997(14) 1.0207(4) 0.0257(7) Uani d . 1 1 . .
    H H22A 1.0910 0.3281 1.1067 0.031 Uiso calc R 1 1 . .
    H H22B 0.7870 0.3144 1.0303 0.031 Uiso calc R 1 1 . .
    C C23 1.0551(6) 0.32964(12) 0.8612(4) 0.0224(7) Uani d . 1 1 . .
    H H23 1.2516 0.3398 0.8696 0.027 Uiso calc R 1 1 . .
    C C24 0.8747(6) 0.37459(13) 0.7980(4) 0.0221(7) Uani d . 1 1 . .
loop_
    _atom_site_aniso_label
    _atom_site_aniso_U_11
    _atom_site_aniso_U_22
    _atom_site_aniso_U_33
    _atom_site_aniso_U_12
    _atom_site_aniso_U_13
    _atom_site_aniso_U_23
    O1 0.0281(12) 0.0261(14) 0.0466(15) 0.0027(10) 0.0160(11) -0.0110(12)
    O2 0.0514(16) 0.0236(15) 0.0462(17) -0.0087(12) 0.0166(13) -0.0161(12)
    O3 0.053(2) 0.048(2) 0.135(4) -0.0167(17) 0.057(2) -0.031(2)
    O4 0.0263(12) 0.0226(13) 0.0352(14) 0.0035(10) 0.0101(10) -0.0022(11)
    O5 0.0516(16) 0.0244(15) 0.0418(17) 0.0011(12) 0.0137(13) -0.0114(12)
    O6 0.0276(12) 0.0255(14) 0.0564(17) 0.0064(10) 0.0072(11) 0.0143(13)
    N1 0.0227(13) 0.0198(15) 0.0295(15) 0.0064(11) 0.0014(11) -0.0034(12)
    N2 0.0334(15) 0.0139(15) 0.0308(16) -0.0040(11) 0.0084(13) -0.0038(12)
    N3 0.0249(13) 0.0200(15) 0.0269(14) 0.0083(11) 0.0030(11) 0.0014(12)
    N4 0.0299(15) 0.0195(16) 0.0313(15) 0.0002(11) 0.0090(12) -0.0029(13)
    C1 0.0179(14) 0.0233(17) 0.0212(16) -0.0014(13) -0.0012(12) -0.0023(13)
    C2 0.0306(18) 0.0210(18) 0.0313(18) -0.0009(14) -0.0031(15) 0.0015(15)
    C3 0.0305(18) 0.044(2) 0.0262(17) -0.0118(16) 0.0016(15) 0.0053(16)
    C4 0.0247(17) 0.052(3) 0.0248(18) -0.0047(17) 0.0069(14) -0.0074(17)
    C5 0.0266(16) 0.031(2) 0.0259(18) 0.0038(14) 0.0028(14) -0.0107(15)
    C6 0.0194(14) 0.0204(17) 0.0240(16) -0.0003(13) -0.0004(12) -0.0053(13)
    C7 0.0252(16) 0.0212(19) 0.0336(19) 0.0018(13) 0.0045(14) -0.0059(15)
    C8 0.094(4) 0.029(3) 0.052(3) -0.028(2) 0.026(3) -0.005(2)
    C9 0.0321(18) 0.0222(18) 0.038(2) 0.0071(14) 0.0096(15) 0.0070(15)
    C10 0.049(2) 0.034(2) 0.032(2) -0.0083(18) 0.0119(17) -0.0012(17)
    C11 0.0207(15) 0.0187(17) 0.0287(17) -0.0016(12) 0.0037(12) -0.0033(14)
    C12 0.0155(14) 0.0201(17) 0.0329(18) -0.0039(12) 0.0022(13) -0.0083(14)
    C13 0.0186(15) 0.0252(18) 0.0207(16) 0.0009(13) 0.0001(12) -0.0009(14)
    C14 0.0265(16) 0.0284(19) 0.0230(17) -0.0016(14) -0.0009(13) 0.0010(14)
    C15 0.0309(18) 0.039(2) 0.0270(18) -0.0058(16) 0.0024(15) 0.0028(16)
    C16 0.0264(17) 0.052(3) 0.0243(18) 0.0002(17) 0.0055(14) -0.0045(17)
    C17 0.0283(17) 0.038(2) 0.0245(17) 0.0081(15) 0.0038(14) -0.0052(15)
    C18 0.0236(16) 0.0271(19) 0.0235(17) 0.0034(13) 0.0028(13) -0.0032(14)
    C19 0.0255(16) 0.0206(18) 0.0310(18) 0.0047(13) 0.0054(14) -0.0035(14)
    C20 0.0338(17) 0.025(2) 0.038(2) -0.0038(15) 0.0113(15) 0.0012(16)
    C21 0.0269(16) 0.0259(19) 0.038(2) -0.0012(14) 0.0107(14) 0.0073(15)
    C22 0.0259(16) 0.028(2) 0.0230(17) 0.0043(14) 0.0034(13) -0.0016(14)
    C23 0.0197(15) 0.0201(18) 0.0280(17) 0.0001(12) 0.0046(13) -0.0038(13)
    C24 0.0180(14) 0.0209(17) 0.0274(17) -0.0046(12) 0.0018(13) -0.0078(14)
loop_
    _geom_bond_atom_site_label_1
    _geom_bond_atom_site_label_2
    _geom_bond_site_symmetry_2
    _geom_bond_distance
    _geom_bond_publ_flag
    O1 C12 . 1.226(4) ?
    O2 C7 . 1.247(4) ?
    O3 C9 . 1.391(4) ?
    O3 H3O . 0.8400 ?
    O4 C24 . 1.233(4) ?
    O5 C19 . 1.238(4) ?
    O6 C21 . 1.419(4) ?
    O6 H6O . 0.8200 ?
    N1 C12 . 1.347(4) ?
    N1 C1 . 1.402(4) ?
    N1 H1N . 0.8800 ?
    N2 C7 . 1.328(4) ?
    N2 C8 . 1.470(5) ?
    N2 C11 . 1.472(4) ?
    N3 C24 . 1.340(4) ?
    N3 C13 . 1.413(4) ?
    N3 H3N . 0.8800 ?
    N4 C19 . 1.341(4) ?
    N4 C20 . 1.471(5) ?
    N4 C23 . 1.475(4) ?
    C1 C2 . 1.401(5) ?
    C1 C6 . 1.402(5) ?
    C2 C3 . 1.369(5) ?
    C2 H2 . 0.9300 ?
    C3 C4 . 1.386(6) ?
    C3 H3 . 0.9300 ?
    C4 C5 . 1.377(5) ?
    C4 H4 . 0.9300 ?
    C5 C6 . 1.401(4) ?
    C5 H5 . 0.9300 ?
    C6 C7 . 1.489(5) ?
    C8 C9 . 1.505(6) ?
    C8 H8A . 0.9700 ?
    C8 H8B . 0.9700 ?
    C9 C10 . 1.517(5) ?
    C9 H9 . 0.9800 ?
    C10 C11 . 1.522(5) ?
    C10 H10A . 0.9700 ?
    C10 H10B . 0.9700 ?
    C11 C12 . 1.525(5) ?
    C11 H11 . 0.9800 ?
    C13 C18 . 1.391(5) ?
    C13 C14 . 1.396(5) ?
    C14 C15 . 1.377(5) ?
    C14 H14 . 0.9300 ?
    C15 C16 . 1.383(6) ?
    C15 H15 . 0.9300 ?
    C16 C17 . 1.365(6) ?
    C16 H16 . 0.9300 ?
    C17 C18 . 1.398(5) ?
    C17 H17 . 0.9300 ?
    C18 C19 . 1.500(5) ?
    C20 C21 . 1.522(5) ?
    C20 H20A . 0.9700 ?
    C20 H20B . 0.9700 ?
    C21 C22 . 1.509(5) ?
    C21 H21 . 0.9800 ?
    C22 C23 . 1.530(5) ?
    C22 H22A . 0.9700 ?
    C22 H22B . 0.9700 ?
    C23 C24 . 1.512(5) ?
    C23 H23 . 0.9800 ?
loop_
    _geom_angle_atom_site_label_1
    _geom_angle_atom_site_label_2
    _geom_angle_atom_site_label_3
    _geom_angle_site_symmetry_1
    _geom_angle_site_symmetry_3
    _geom_angle
    _geom_angle_publ_flag
    C9 O3 H3O . . 109.5 ?
    C21 O6 H6O . . 109.5 ?
    C12 N1 C1 . . 128.9(3) ?
    C12 N1 H1N . . 115.6 ?
    C1 N1 H1N . . 115.6 ?
    C7 N2 C8 . . 120.8(3) ?
    C7 N2 C11 . . 124.6(3) ?
    C8 N2 C11 . . 112.8(3) ?
    C24 N3 C13 . . 128.3(3) ?
    C24 N3 H3N . . 115.8 ?
    C13 N3 H3N . . 115.8 ?
    C19 N4 C20 . . 122.2(3) ?
    C19 N4 C23 . . 124.8(3) ?
    C20 N4 C23 . . 111.1(3) ?
    C2 C1 C6 . . 119.0(3) ?
    C2 C1 N1 . . 116.3(3) ?
    C6 C1 N1 . . 124.6(3) ?
    C3 C2 C1 . . 121.0(3) ?
    C3 C2 H2 . . 119.5 ?
    C1 C2 H2 . . 119.5 ?
    C2 C3 C4 . . 120.6(4) ?
    C2 C3 H3 . . 119.7 ?
    C4 C3 H3 . . 119.7 ?
    C5 C4 C3 . . 119.2(3) ?
    C5 C4 H4 . . 120.4 ?
    C3 C4 H4 . . 120.4 ?
    C4 C5 C6 . . 121.5(3) ?
    C4 C5 H5 . . 119.2 ?
    C6 C5 H5 . . 119.2 ?
    C5 C6 C1 . . 118.7(3) ?
    C5 C6 C7 . . 116.3(3) ?
    C1 C6 C7 . . 124.7(3) ?
    O2 C7 N2 . . 121.8(3) ?
    O2 C7 C6 . . 119.1(3) ?
    N2 C7 C6 . . 119.1(3) ?
    N2 C8 C9 . . 105.7(3) ?
    N2 C8 H8A . . 110.6 ?
    C9 C8 H8A . . 110.6 ?
    N2 C8 H8B . . 110.6 ?
    C9 C8 H8B . . 110.6 ?
    H8A C8 H8B . . 108.7 ?
    O3 C9 C8 . . 111.6(4) ?
    O3 C9 C10 . . 108.2(3) ?
    C8 C9 C10 . . 107.2(3) ?
    O3 C9 H9 . . 109.9 ?
    C8 C9 H9 . . 109.9 ?
    C10 C9 H9 . . 109.9 ?
    C9 C10 C11 . . 107.9(3) ?
    C9 C10 H10A . . 110.1 ?
    C11 C10 H10A . . 110.1 ?
    C9 C10 H10B . . 110.1 ?
    C11 C10 H10B . . 110.1 ?
    H10A C10 H10B . . 108.4 ?
    N2 C11 C10 . . 104.7(3) ?
    N2 C11 C12 . . 109.1(2) ?
    C10 C11 C12 . . 114.1(3) ?
    N2 C11 H11 . . 109.6 ?
    C10 C11 H11 . . 109.6 ?
    C12 C11 H11 . . 109.6 ?
    O1 C12 N1 . . 121.7(3) ?
    O1 C12 C11 . . 122.9(3) ?
    N1 C12 C11 . . 115.3(3) ?
    C18 C13 C14 . . 119.2(3) ?
    C18 C13 N3 . . 124.6(3) ?
    C14 C13 N3 . . 116.0(3) ?
    C15 C14 C13 . . 120.9(3) ?
    C15 C14 H14 . . 119.5 ?
    C13 C14 H14 . . 119.5 ?
    C14 C15 C16 . . 120.0(3) ?
    C14 C15 H15 . . 120.0 ?
    C16 C15 H15 . . 120.0 ?
    C17 C16 C15 . . 119.3(3) ?
    C17 C16 H16 . . 120.3 ?
    C15 C16 H16 . . 120.3 ?
    C16 C17 C18 . . 121.9(4) ?
    C16 C17 H17 . . 119.0 ?
    C18 C17 H17 . . 119.0 ?
    C13 C18 C17 . . 118.6(3) ?
    C13 C18 C19 . . 126.1(3) ?
    C17 C18 C19 . . 115.2(3) ?
    O5 C19 N4 . . 121.2(3) ?
    O5 C19 C18 . . 119.8(3) ?
    N4 C19 C18 . . 119.0(3) ?
    N4 C20 C21 . . 102.8(3) ?
    N4 C20 H20A . . 111.2 ?
    C21 C20 H20A . . 111.2 ?
    N4 C20 H20B . . 111.2 ?
    C21 C20 H20B . . 111.2 ?
    H20A C20 H20B . . 109.1 ?
    O6 C21 C22 . . 106.7(3) ?
    O6 C21 C20 . . 111.9(3) ?
    C22 C21 C20 . . 101.7(3) ?
    O6 C21 H21 . . 112.0 ?
    C22 C21 H21 . . 112.0 ?
    C20 C21 H21 . . 112.0 ?
    C21 C22 C23 . . 103.7(3) ?
    C21 C22 H22A . . 111.0 ?
    C23 C22 H22A . . 111.0 ?
    C21 C22 H22B . . 111.0 ?
    C23 C22 H22B . . 111.0 ?
    H22A C22 H22B . . 109.0 ?
    N4 C23 C24 . . 111.5(3) ?
    N4 C23 C22 . . 102.8(3) ?
    C24 C23 C22 . . 113.1(3) ?
    N4 C23 H23 . . 109.8 ?
    C24 C23 H23 . . 109.8 ?
    C22 C23 H23 . . 109.8 ?
    O4 C24 N3 . . 120.9(3) ?
    O4 C24 C23 . . 122.2(3) ?
    N3 C24 C23 . . 116.8(3) ?
loop_
    _geom_torsion_atom_site_label_1
    _geom_torsion_atom_site_label_2
    _geom_torsion_atom_site_label_3
    _geom_torsion_atom_site_label_4
    _geom_torsion_site_symmetry_1
    _geom_torsion_site_symmetry_2
    _geom_torsion_site_symmetry_3
    _geom_torsion_site_symmetry_4
    _geom_torsion
    _geom_torsion_publ_flag
    C12 N1 C1 C2 . . . . 148.1(3) ?
    C12 N1 C1 C6 . . . . -36.1(5) ?
    C6 C1 C2 C3 . . . . 2.3(5) ?
    N1 C1 C2 C3 . . . . 178.3(3) ?
    C1 C2 C3 C4 . . . . 0.0(5) ?
    C2 C3 C4 C5 . . . . -2.2(5) ?
    C3 C4 C5 C6 . . . . 2.1(5) ?
    C4 C5 C6 C1 . . . . 0.2(5) ?
    C4 C5 C6 C7 . . . . -174.0(3) ?
    C2 C1 C6 C5 . . . . -2.3(4) ?
    N1 C1 C6 C5 . . . . -178.0(3) ?
    C2 C1 C6 C7 . . . . 171.3(3) ?
    N1 C1 C6 C7 . . . . -4.3(5) ?
    C8 N2 C7 O2 . . . . -8.4(6) ?
    C11 N2 C7 O2 . . . . -172.4(3) ?
    C8 N2 C7 C6 . . . . 170.3(4) ?
    C11 N2 C7 C6 . . . . 6.4(5) ?
    C5 C6 C7 O2 . . . . 30.1(5) ?
    C1 C6 C7 O2 . . . . -143.7(3) ?
    C5 C6 C7 N2 . . . . -148.7(3) ?
    C1 C6 C7 N2 . . . . 37.5(5) ?
    C7 N2 C8 C9 . . . . -173.7(3) ?
    C11 N2 C8 C9 . . . . -8.0(5) ?
    N2 C8 C9 O3 . . . . -105.8(4) ?
    N2 C8 C9 C10 . . . . 12.6(5) ?
    O3 C9 C10 C11 . . . . 107.7(4) ?
    C8 C9 C10 C11 . . . . -12.9(5) ?
    C7 N2 C11 C10 . . . . 165.1(3) ?
    C8 N2 C11 C10 . . . . 0.1(4) ?
    C7 N2 C11 C12 . . . . -72.3(4) ?
    C8 N2 C11 C12 . . . . 122.7(4) ?
    C9 C10 C11 N2 . . . . 7.9(4) ?
    C9 C10 C11 C12 . . . . -111.4(3) ?
    C1 N1 C12 O1 . . . . -177.9(3) ?
    C1 N1 C12 C11 . . . . -0.6(5) ?
    N2 C11 C12 O1 . . . . -116.6(3) ?
    C10 C11 C12 O1 . . . . 0.1(4) ?
    N2 C11 C12 N1 . . . . 66.1(4) ?
    C10 C11 C12 N1 . . . . -177.1(3) ?
    C24 N3 C13 C18 . . . . 36.1(5) ?
    C24 N3 C13 C14 . . . . -149.2(3) ?
    C18 C13 C14 C15 . . . . -2.8(4) ?
    N3 C13 C14 C15 . . . . -177.8(3) ?
    C13 C14 C15 C16 . . . . 0.7(5) ?
    C14 C15 C16 C17 . . . . 1.8(5) ?
    C15 C16 C17 C18 . . . . -2.2(5) ?
    C14 C13 C18 C17 . . . . 2.4(4) ?
    N3 C13 C18 C17 . . . . 176.9(3) ?
    C14 C13 C18 C19 . . . . -172.5(3) ?
    N3 C13 C18 C19 . . . . 2.0(5) ?
    C16 C17 C18 C13 . . . . 0.1(5) ?
    C16 C17 C18 C19 . . . . 175.6(3) ?
    C20 N4 C19 O5 . . . . 12.2(5) ?
    C23 N4 C19 O5 . . . . 175.1(3) ?
    C20 N4 C19 C18 . . . . -166.2(3) ?
    C23 N4 C19 C18 . . . . -3.2(5) ?
    C13 C18 C19 O5 . . . . 145.2(3) ?
    C17 C18 C19 O5 . . . . -29.8(4) ?
    C13 C18 C19 N4 . . . . -36.4(5) ?
    C17 C18 C19 N4 . . . . 148.5(3) ?
    C19 N4 C20 C21 . . . . 145.8(3) ?
    C23 N4 C20 C21 . . . . -19.3(3) ?
    N4 C20 C21 O6 . . . . -76.1(3) ?
    N4 C20 C21 C22 . . . . 37.4(3) ?
    O6 C21 C22 C23 . . . . 75.0(3) ?
    C20 C21 C22 C23 . . . . -42.3(3) ?
    C19 N4 C23 C24 . . . . 67.3(4) ?
    C20 N4 C23 C24 . . . . -128.1(3) ?
    C19 N4 C23 C22 . . . . -171.3(3) ?
    C20 N4 C23 C22 . . . . -6.7(3) ?
    C21 C22 C23 N4 . . . . 30.4(3) ?
    C21 C22 C23 C24 . . . . 150.7(3) ?
    C13 N3 C24 O4 . . . . 178.4(3) ?
    C13 N3 C24 C23 . . . . 1.2(5) ?
    N4 C23 C24 O4 . . . . 117.9(3) ?
    C22 C23 C24 O4 . . . . 2.7(4) ?
    N4 C23 C24 N3 . . . . -64.9(4) ?
    C22 C23 C24 N3 . . . . 179.9(3) ?
loop_
    _geom_hbond_atom_site_label_D
    _geom_hbond_atom_site_label_H
    _geom_hbond_atom_site_label_A
    _geom_hbond_site_symmetry_A
    _geom_hbond_distance_DH
    _geom_hbond_distance_HA
    _geom_hbond_distance_DA
    _geom_hbond_angle_DHA
    _geom_hbond_publ_flag
    O3 H3o O5 2_756 0.84 2.04 2.750(4) 142 yes
    O6 H6o O2 2_747 0.82 1.94 2.746(4) 168 yes
    N1 H1n O4 . 0.88 2.08 2.908(4) 156 yes
    N3 H3n O1 . 0.88 2.10 2.922(4) 155 yes
