# Supplementary material for: 2-Hy­droxy-2,3,5,10,11,11a-hexa­hydro-1H-pyrrolo­[2,1-c][1,4]benzodiazepine-5,11-dione
Source: Acta Crystallogr Sect E Struct Rep Online. 2011 Jul 6;67(Pt 8):o1906. doi: 10.1107/S1600536811025244 (PMC3212299; doi:10.1107/S1600536811025244)
Supplement: Supplementary file 2 [file e-67-o1906-Isup2.hkl]

# 
# h,k,l, Fc-squared, Fo-squared, sigma(Fo-squared) and status flag 
# 
data_I
_shelx_title '  P21  1461 Friedel pairs merged' 
_shelx_refln_list_code          4 
_shelx_F_calc_maximum      123.48 
_exptl_crystal_F_000       488.00 
_reflns_d_resolution_high  0.7699 
 
loop_ 
 _symmetry_equiv_pos_as_xyz 
 'x, y, z' 
 '-x, y+1/2, -z' 
 
_cell_length_a     4.8366 
_cell_length_b    25.7449 
_cell_length_c     8.5420 
_cell_angle_alpha  90.000 
_cell_angle_beta   96.509 
_cell_angle_gamma  90.000 
 
_shelx_F_squared_multiplier     1.000 
 
loop_ 
 _refln_index_h 
 _refln_index_k 
 _refln_index_l 
 _refln_F_squared_calc 
 _refln_F_squared_meas 
 _refln_F_squared_sigma 
 _refln_observed_status 
   1   0   0      129.51      113.94      2.72 o 
   2   0   0     2809.90     2924.19     60.24 o 
   3   0   0      208.12      213.63      8.97 o 
   4   0   0       27.84       29.57      5.51 o 
   5   0   0        4.09        1.58      3.58 o 
   6   0   0        9.58        5.91      4.79 o 
   1   1   0     1369.46     1329.78     14.74 o 
   2   1   0      849.11      808.40     13.10 o 
   3   1   0      103.07      116.61      4.16 o 
   4   1   0       87.03       90.16      5.34 o 
   5   1   0        5.54        6.74      2.64 o 
   6   1   0      114.77      125.68      5.58 o 
   1   2   0     6344.58     6092.95     64.95 o 
   2   2   0     1217.58     1209.59     18.72 o 
   3   2   0      280.87      300.84      6.94 o 
   4   2   0      101.56       95.46      4.62 o 
   5   2   0       85.43       85.28      4.20 o 
   6   2   0        3.25       -0.20      3.29 o 
   1   3   0     2111.83     2054.49     20.92 o 
   2   3   0      766.79      695.40     10.34 o 
   3   3   0      608.88      667.00     12.10 o 
   4   3   0      290.47      281.42      7.62 o 
   5   3   0       40.75       44.79      3.48 o 
   6   3   0       32.03       31.27      4.90 o 
   0   4   0     3233.56     2972.15     64.45 o 
   1   4   0     2693.32     2655.78     28.72 o 
   2   4   0      418.99      434.43      6.46 o 
   3   4   0      741.66      747.52     13.26 o 
   4   4   0      282.73      277.43      7.57 o 
   5   4   0       15.84       24.05      2.99 o 
   6   4   0       17.67       20.17      5.40 o 
   1   5   0        4.53        2.06      0.78 o 
   2   5   0      729.33      753.90     10.11 o 
   3   5   0      182.85      185.53      5.28 o 
   4   5   0      158.68      159.82      5.79 o 
   5   5   0       41.17       54.16      3.82 o 
   6   5   0        0.31        6.29      4.86 o 
   0   6   0      117.52       95.09      2.74 o 
   1   6   0     1405.46     1315.60     15.77 o 
   2   6   0      135.20      139.28      3.34 o 
   3   6   0      400.69      409.28      8.46 o 
   4   6   0      123.20      128.30      4.95 o 
   5   6   0      248.67      242.83      6.95 o 
   6   6   0       60.52       62.00      6.79 o 
   1   7   0     1846.61     1880.08     27.23 o 
   2   7   0       41.61       39.30      1.77 o 
   3   7   0       41.72       48.42      3.00 o 
   4   7   0       24.32       25.89      2.74 o 
   5   7   0       91.87      103.62      6.24 o 
   6   7   0        1.54        3.78      4.69 o 
   0   8   0     6341.50     6409.94    128.59 o 
   1   8   0      189.41      192.73      3.33 o 
   2   8   0      192.32      184.45      5.74 o 
   3   8   0       14.91       16.98      2.68 o 
   4   8   0       19.96       23.47      2.59 o 
   5   8   0      238.48      249.74      7.21 o 
   6   8   0       28.37       27.83      5.85 o 
   1   9   0     1357.97     1363.34     17.86 o 
   2   9   0      112.37      110.80      2.48 o 
   3   9   0      261.34      258.30      5.58 o 
   4   9   0       10.96       12.75      2.36 o 
   5   9   0       37.31       24.75      4.72 o 
   6   9   0        6.32        6.57      5.22 o 
   0  10   0      125.48      115.32      6.50 o 
   1  10   0      158.59      154.23      2.77 o 
   2  10   0       32.18       29.76      1.64 o 
   3  10   0       60.46       61.68      2.77 o 
   4  10   0       86.49       74.37      3.50 o 
   5  10   0       14.96       11.58      4.40 o 
   1  11   0      327.62      370.32      7.43 o 
   2  11   0       28.18       32.77      1.86 o 
   3  11   0      132.45      118.25      3.78 o 
   4  11   0      310.05      309.68      6.85 o 
   5  11   0        5.05       -3.23      3.87 o 
   0  12   0     4982.94     5326.75     89.69 o 
   1  12   0      807.56      813.21     14.61 o 
   2  12   0       10.62       15.38      1.58 o 
   3  12   0      160.37      160.45      4.11 o 
   4  12   0      183.78      185.35      6.66 o 
   5  12   0       94.65       83.06      6.53 o 
   1  13   0      175.15      193.80      7.46 o 
   2  13   0      144.09      137.61      3.13 o 
   3  13   0       48.81       51.42      2.98 o 
   4  13   0      136.79      123.79      7.76 o 
   5  13   0       44.76       36.53      5.39 o 
   0  14   0       84.63       87.30      2.98 o 
   1  14   0      203.68      199.60      4.95 o 
   2  14   0      158.39      170.06      3.65 o 
   3  14   0      139.07      135.16      5.33 o 
   4  14   0      203.46      197.42     10.35 o 
   5  14   0       36.89       36.07      7.10 o 
   1  15   0       94.37       92.85      3.39 o 
   2  15   0       10.49       14.34      1.35 o 
   3  15   0       23.59       19.40      4.09 o 
   4  15   0      127.08      107.45      7.36 o 
   5  15   0       29.41       21.53      5.26 o 
   0  16   0      407.71      492.07     11.54 o 
   1  16   0       77.27       75.85      2.77 o 
   2  16   0      143.10      154.80      6.67 o 
   3  16   0        7.74        5.05      3.59 o 
   4  16   0       32.44       34.91      5.23 o 
   5  16   0       13.86       15.48      6.63 o 
   1  17   0      126.28      121.43      4.87 o 
   2  17   0      141.02      147.95      5.57 o 
   3  17   0       98.25       87.78      8.29 o 
   4  17   0       55.96       51.71      7.16 o 
   5  17   0        5.29        2.25      4.61 o 
   0  18   0      125.11      136.32      5.39 o 
   1  18   0        0.20       -2.06      2.12 o 
   2  18   0        1.44        3.19      2.99 o 
   3  18   0       84.66       72.46      5.62 o 
   4  18   0       51.27       45.06      5.15 o 
   5  18   0       44.58       49.64      6.30 o 
   1  19   0      254.01      264.28      6.10 o 
   2  19   0      216.93      203.41      9.11 o 
   3  19   0      102.09      112.52      5.91 o 
   4  19   0       81.01       80.03      5.98 o 
   5  19   0       25.12       24.19      7.15 o 
   0  20   0       27.02       36.70      5.84 o 
   1  20   0     1306.62     1312.67     18.89 o 
   2  20   0      110.14       99.94      6.83 o 
   3  20   0       53.74       58.35      4.75 o 
   4  20   0       18.55       17.82      4.38 o 
   5  20   0       41.58       51.07      6.44 o 
   1  21   0      605.02      600.52     13.02 o 
   2  21   0       40.07       42.14      5.13 o 
   3  21   0        1.94       -0.01      3.46 o 
   4  21   0       34.11       36.66      5.21 o 
   0  22   0      257.03      268.94      7.14 o 
   1  22   0       78.34       76.48      5.60 o 
   2  22   0        8.71       12.68      7.10 o 
   3  22   0       43.47       34.45      4.34 o 
   4  22   0       49.02       36.06      5.10 o 
   1  23   0       35.75       31.03      5.79 o 
   2  23   0       87.48       95.58      6.83 o 
   3  23   0       35.67       35.87      4.47 o 
   4  23   0      101.91       88.19      6.67 o 
   0  24   0      416.89      423.15     12.41 o 
   1  24   0      125.07      123.32     11.70 o 
   2  24   0      134.96      139.13      8.19 o 
   3  24   0       61.15       52.66      9.20 o 
   4  24   0        6.77        5.74      4.56 o 
   1  25   0      243.96      233.15      9.65 o 
   2  25   0       18.75       23.66      5.06 o 
   3  25   0       66.65       77.32      9.52 o 
   4  25   0       11.93        3.35      4.44 o 
   0  26   0       30.70       41.59      6.29 o 
   1  26   0       55.93       67.87      5.80 o 
   2  26   0       52.49       72.05      6.75 o 
   3  26   0       29.42       29.70      4.48 o 
   1  27   0       21.13       23.23      4.59 o 
   2  27   0        8.28       19.34      5.23 o 
   3  27   0       83.01       76.49      5.85 o 
   1  28   0       52.67       68.17      5.99 o 
   2  28   0        2.65       -2.60      9.16 o 
   3  28   0       21.33       20.04      4.51 o 
   1  29   0       55.87       57.01      9.70 o 
   2  29   0        4.62       16.49      5.53 o 
   3  29   0        0.14       -5.75      3.83 o 
   1  30   0       27.81       28.34      6.50 o 
   2  30   0       11.43        3.42      5.10 o 
   1  31   0       60.14       59.69      7.84 o 
   2  31   0        5.81        0.84      3.80 o 
   1  32   0        2.47       -3.67      5.65 o 
   1  33   0       11.15        3.31      5.90 o 
  -6   0   1        0.01        3.44      7.43 o 
  -5   0   1        2.12        0.43      3.94 o 
  -4   0   1       50.80       53.28      5.39 o 
  -3   0   1      952.14     1062.72     24.85 o 
  -2   0   1        8.58        5.14      2.02 o 
  -1   0   1     2168.41     1957.63     28.29 o 
   0   0   1       52.84       45.73      1.78 o 
   1   0   1     1611.12     1506.09     18.62 o 
   2   0   1       43.07       52.43      3.15 o 
   3   0   1     1235.00     1243.20     24.00 o 
   4   0   1       33.01       32.41      4.14 o 
   5   0   1        1.86        1.76      3.61 o 
   6   0   1      118.74      108.05      7.59 o 
  -6   1   1        0.52       -1.36      3.46 o 
  -5   1   1       57.60       52.32      4.23 o 
  -4   1   1       85.95       83.45      5.28 o 
  -3   1   1       27.18       34.39      2.57 o 
  -2   1   1       46.13       54.74      2.37 o 
  -1   1   1     1689.13     1483.89     15.35 o 
   0   1   1     4185.13     4158.70     53.78 o 
   1   1   1    15248.02    14715.61    128.23 o 
   2   1   1      246.52      233.10      4.72 o 
   3   1   1      147.63      147.39      4.42 o 
   4   1   1       18.91       19.56      2.84 o 
   5   1   1      130.17      135.72      5.02 o 
   6   1   1        1.54       -2.90      3.43 o 
  -6   2   1        8.96       13.62      4.04 o 
  -5   2   1       33.44       40.41      3.91 o 
  -4   2   1       10.22       10.88      2.81 o 
  -3   2   1      184.85      194.07      5.34 o 
  -2   2   1      140.79      135.63      3.33 o 
  -1   2   1     1487.95     1437.39     15.87 o 
   0   2   1      181.86      174.57      2.24 o 
   1   2   1     2326.15     2238.22     19.93 o 
   2   2   1      267.14      267.79      4.77 o 
   3   2   1      195.26      200.75      5.57 o 
   4   2   1       48.73       46.97      3.14 o 
   5   2   1       36.21       50.17      3.65 o 
   6   2   1       41.18       53.21      4.82 o 
  -6   3   1        6.13        0.40      3.70 o 
  -5   3   1       45.73       57.03      4.32 o 
  -4   3   1       82.97       90.14      6.58 o 
  -3   3   1      823.20      880.57     15.02 o 
  -2   3   1      104.82      102.23      2.89 o 
  -1   3   1      659.73      639.72      7.03 o 
   0   3   1      745.22      714.38      9.90 o 
   1   3   1     6851.58     6743.10     61.80 o 
   2   3   1      967.19      921.56     11.45 o 
   3   3   1      148.51      148.37      4.12 o 
   4   3   1       97.12      101.55      4.86 o 
   5   3   1       73.94       87.70      5.44 o 
   6   3   1       27.34       23.61      6.40 o 
  -6   4   1       51.87       60.02      6.34 o 
  -5   4   1       52.31       64.54      4.51 o 
  -4   4   1      147.47      153.64      5.68 o 
  -3   4   1      190.23      198.12      5.43 o 
  -2   4   1       60.67       63.37      2.24 o 
  -1   4   1      277.81      288.80      3.87 o 
   0   4   1     4293.76     3953.35     47.17 o 
   1   4   1     4661.91     4630.47     42.64 o 
   2   4   1      866.86      913.61     11.36 o 
   3   4   1      252.30      248.79      5.31 o 
   4   4   1      318.99      346.24     11.23 o 
   5   4   1        1.88        6.57      2.63 o 
   6   4   1        1.59       -0.32      4.54 o 
  -6   5   1       35.83       31.39      6.64 o 
  -5   5   1       88.06       99.21      5.26 o 
  -4   5   1      189.03      193.36      6.25 o 
  -3   5   1      478.11      477.95      9.38 o 
  -2   5   1       47.60       43.21      1.96 o 
  -1   5   1      947.32      976.08     10.30 o 
   0   5   1       82.53       82.65      1.87 o 
   1   5   1     3087.07     3012.25     31.50 o 
   2   5   1     1664.21     1739.92     20.31 o 
   3   5   1      101.26      105.23      3.93 o 
   4   5   1      288.23      280.71      6.47 o 
   5   5   1       82.12       83.41      4.20 o 
   6   5   1       64.39       56.82      6.73 o 
  -6   6   1       33.25       29.13      6.66 o 
  -5   6   1        5.71        5.56      2.96 o 
  -4   6   1       61.61       62.22      3.92 o 
  -3   6   1       65.46       66.52      3.28 o 
  -2   6   1      299.77      348.48      6.70 o 
  -1   6   1      152.12      131.35      2.33 o 
   0   6   1       13.09       12.11      1.23 o 
   1   6   1      919.24      909.67      9.94 o 
   2   6   1      772.26      782.52      9.95 o 
   3   6   1      192.23      196.59      4.70 o 
   4   6   1       38.91       30.96      3.50 o 
   5   6   1       61.51       73.30      4.00 o 
   6   6   1        4.41        6.14      5.01 o 
  -6   7   1       26.31       18.74      6.15 o 
  -5   7   1       68.12       70.94      5.42 o 
  -4   7   1       88.16       95.57      4.51 o 
  -3   7   1        4.29        6.94      2.07 o 
  -2   7   1     1096.47     1106.00     15.41 o 
  -1   7   1      359.91      379.34      5.74 o 
   0   7   1     1217.05     1198.02     14.87 o 
   1   7   1     4248.16     4278.45     43.95 o 
   2   7   1     1025.90     1067.76     13.02 o 
   3   7   1      154.27      145.57      4.04 o 
   4   7   1       45.04       52.36      3.09 o 
   5   7   1       54.64       50.10      4.02 o 
   6   7   1        0.58        6.20      5.09 o 
  -6   8   1       19.83       18.63      6.33 o 
  -5   8   1       51.36       55.75      5.54 o 
  -4   8   1       58.49       58.06      3.80 o 
  -3   8   1      254.59      240.00      8.97 o 
  -2   8   1      311.29      317.28      5.26 o 
  -1   8   1      378.64      366.60      5.12 o 
   0   8   1      479.10      437.21      7.10 o 
   1   8   1     3194.63     3229.11     35.91 o 
   2   8   1      277.90      299.90      5.47 o 
   3   8   1       91.93       97.57      3.34 o 
   4   8   1      224.14      225.51      6.89 o 
   5   8   1       32.74       24.38      4.80 o 
  -6   9   1       58.74       47.78     16.85 o 
  -5   9   1      122.52      120.97      6.59 o 
  -4   9   1       11.34        8.01      2.54 o 
  -3   9   1      228.44      210.77      7.67 o 
  -2   9   1      146.48      138.97      3.49 o 
  -1   9   1      346.29      362.24      5.65 o 
   0   9   1     1888.32     1967.88     30.00 o 
   1   9   1      218.06      207.92      3.89 o 
   2   9   1      129.78      138.45      2.85 o 
   3   9   1       47.10       48.41      2.54 o 
   4   9   1      111.84       93.14      4.46 o 
   5   9   1       52.05       58.93      9.21 o 
  -5  10   1       68.73       83.02      7.39 o 
  -4  10   1      237.09      221.33      8.32 o 
  -3  10   1      111.03      109.81      4.86 o 
  -2  10   1      159.11      163.17      3.36 o 
  -1  10   1      666.46      640.61      9.19 o 
   0  10   1      465.51      470.23      7.87 o 
   1  10   1      178.60      169.80      3.38 o 
   2  10   1      290.43      311.95      7.03 o 
   3  10   1      155.26      164.01      6.17 o 
   4  10   1       39.79       45.83      3.46 o 
   5  10   1      132.60      142.75      8.00 o 
  -5  11   1       93.00       92.42      7.78 o 
  -4  11   1      635.38      614.66     17.48 o 
  -3  11   1      113.91       99.63      3.96 o 
  -2  11   1      204.35      237.14      4.20 o 
  -1  11   1      501.07      543.90      9.03 o 
   0  11   1      460.13      461.05      7.81 o 
   1  11   1      257.38      278.96      5.47 o 
   2  11   1      516.64      505.30      7.03 o 
   3  11   1       52.05       48.22      2.41 o 
   4  11   1       83.37       80.59      4.40 o 
   5  11   1      169.49      196.80      9.18 o 
  -5  12   1        5.10        4.32      4.52 o 
  -4  12   1      397.63      384.02     14.88 o 
  -3  12   1       92.89       94.88      6.11 o 
  -2  12   1       79.22       74.20      1.96 o 
  -1  12   1      741.47      753.10     10.69 o 
   0  12   1       74.98       84.13      3.30 o 
   1  12   1       17.81       15.43      1.46 o 
   2  12   1      316.28      324.40      5.10 o 
   3  12   1       43.66       48.50      2.65 o 
   4  12   1       32.02       37.00      3.05 o 
   5  12   1       50.52       54.18      5.88 o 
  -5  13   1       34.11       39.38      6.10 o 
  -4  13   1      140.31      141.64      5.88 o 
  -3  13   1      164.18      166.72      4.98 o 
  -2  13   1       20.88       19.47      1.77 o 
  -1  13   1      360.46      403.72      7.00 o 
   0  13   1      243.89      281.19      5.35 o 
   1  13   1      582.41      612.69      9.14 o 
   2  13   1      378.43      396.65      5.91 o 
   3  13   1      105.05      118.47      4.87 o 
   4  13   1        4.80        6.73      3.53 o 
   5  13   1       34.56       27.84      5.14 o 
  -5  14   1       40.20       34.82      6.55 o 
  -4  14   1        1.08        4.96      3.89 o 
  -3  14   1      211.91      220.71      6.55 o 
  -2  14   1       34.49       35.59      2.86 o 
  -1  14   1       22.72       15.90      1.39 o 
   0  14   1      590.57      578.10     19.96 o 
   1  14   1      203.97      223.37      4.22 o 
   2  14   1      101.54       95.91      4.68 o 
   3  14   1       63.75       72.73      4.05 o 
   4  14   1       48.11       36.54      4.70 o 
   5  14   1       12.03       20.94      6.95 o 
  -5  15   1        3.20        5.33      4.96 o 
  -4  15   1      105.41      104.95      7.16 o 
  -3  15   1      236.19      220.81      6.97 o 
  -2  15   1      128.97      123.31      5.15 o 
  -1  15   1      105.36      118.67      4.09 o 
   0  15   1       44.86       45.04      2.65 o 
   1  15   1      167.98      167.56      3.58 o 
   2  15   1       45.36       40.90      2.20 o 
   3  15   1      237.26      227.34      6.68 o 
   4  15   1       41.50       47.46      8.45 o 
   5  15   1      169.85      177.71      9.12 o 
  -5  16   1       17.80       12.32      5.29 o 
  -4  16   1      168.27      179.22      9.22 o 
  -3  16   1      307.43      275.98     12.56 o 
  -2  16   1      480.55      482.69      8.04 o 
  -1  16   1       46.93       54.16      5.20 o 
   0  16   1       28.96       35.70      2.60 o 
   1  16   1        4.86        4.14      1.52 o 
   2  16   1       37.46       39.06      2.41 o 
   3  16   1        1.60        3.95      3.53 o 
   4  16   1       74.45       68.06      5.64 o 
   5  16   1       56.12       49.27      7.03 o 
  -5  17   1       23.74       30.46     13.38 o 
  -4  17   1       72.55       60.29      6.07 o 
  -3  17   1      210.38      207.44      8.69 o 
  -2  17   1      202.75      204.69      4.59 o 
  -1  17   1      273.83      271.91      6.55 o 
   0  17   1      607.47      649.08     10.89 o 
   1  17   1      230.47      219.47      5.14 o 
   2  17   1      143.66      143.07      4.09 o 
   3  17   1      123.28      122.41      7.09 o 
   4  17   1      117.99      109.12      9.46 o 
   5  17   1      121.03      122.70      8.01 o 
  -5  18   1       13.98       19.53      5.89 o 
  -4  18   1       19.76       11.88      4.38 o 
  -3  18   1      263.85      244.67      9.63 o 
  -2  18   1      207.01      207.98      7.92 o 
  -1  18   1      336.34      326.28      7.48 o 
   0  18   1      119.82      112.17      4.12 o 
   1  18   1      145.61      147.78      4.21 o 
   2  18   1      252.96      236.09      9.76 o 
   3  18   1       53.03       53.98      6.28 o 
   4  18   1        4.73        5.32      3.89 o 
   5  18   1       70.57       82.23      7.12 o 
  -5  19   1       13.92       16.65      5.94 o 
  -4  19   1       25.71       23.98      5.15 o 
  -3  19   1       10.41        3.69      3.59 o 
  -2  19   1        3.21        4.90      5.72 o 
  -1  19   1        5.57        4.24      2.07 o 
   0  19   1      729.11      720.05     10.66 o 
   1  19   1      298.77      287.47      6.71 o 
   2  19   1      332.33      334.07     11.93 o 
   3  19   1       62.75       60.93      6.16 o 
   4  19   1       57.05       51.60      9.18 o 
   5  19   1       22.33       24.89      5.49 o 
  -5  20   1        4.95        6.60      4.92 o 
  -4  20   1       16.27       23.42      4.88 o 
  -3  20   1        1.02        2.17      3.27 o 
  -2  20   1       64.30       56.80      4.56 o 
  -1  20   1       15.82       12.85      2.32 o 
   0  20   1      120.90      118.02      3.25 o 
   1  20   1      196.13      198.18      5.95 o 
   2  20   1       39.89       35.70      4.84 o 
   3  20   1        2.33       10.02      3.51 o 
   4  20   1      141.59      164.78      8.16 o 
  -4  21   1       26.84       34.60     12.72 o 
  -3  21   1       28.55       36.81      4.80 o 
  -2  21   1       21.18       26.68      3.75 o 
  -1  21   1      128.30      127.01      5.74 o 
   0  21   1      818.68      814.71     12.36 o 
   1  21   1       40.91       48.26      7.88 o 
   2  21   1      471.93      476.35     15.05 o 
   3  21   1       54.05       54.21      4.82 o 
   4  21   1        6.79        7.77      5.95 o 
  -4  22   1       68.52       64.52      6.65 o 
  -3  22   1       39.02       37.29      4.81 o 
  -2  22   1        7.93        9.31      5.51 o 
  -1  22   1      375.23      353.60     15.52 o 
   0  22   1      670.30      691.53     10.87 o 
   1  22   1       23.99       23.25      5.33 o 
   2  22   1      377.34      372.35     12.98 o 
   3  22   1        7.75        5.73      3.54 o 
   4  22   1        9.31       11.05      7.54 o 
  -4  23   1       75.45       79.97      7.19 o 
  -3  23   1       51.57       39.81      4.93 o 
  -2  23   1       13.53       17.54      3.57 o 
  -1  23   1       78.25       69.05      7.09 o 
   0  23   1       13.44       15.84      2.51 o 
   1  23   1      563.26      519.76     14.93 o 
   2  23   1      190.77      181.91      8.95 o 
   3  23   1       54.47       53.40      5.11 o 
   4  23   1        1.81        4.06      4.20 o 
  -4  24   1       64.68       70.94      6.23 o 
  -3  24   1       17.67       22.73      5.06 o 
  -2  24   1      150.93      145.82      6.99 o 
  -1  24   1       22.48       12.90      4.16 o 
   0  24   1        4.69        5.89      2.59 o 
   1  24   1       23.86       28.98      4.31 o 
   2  24   1      298.78      265.69     11.13 o 
   3  24   1       51.59       51.68      5.09 o 
   4  24   1       11.96       15.00      7.05 o 
  -4  25   1       34.23       33.94      5.30 o 
  -3  25   1       17.85       26.04      4.35 o 
  -2  25   1       45.17       33.69      4.07 o 
  -1  25   1       90.46       94.92      6.66 o 
   0  25   1       79.21       72.19      4.14 o 
   1  25   1      154.12      149.00      7.42 o 
   2  25   1      112.80      100.41      7.11 o 
   3  25   1      175.23      166.58      7.78 o 
   4  25   1       82.32      105.37     12.08 o 
  -3  26   1       64.43       76.71      5.66 o 
  -2  26   1      270.55      257.82      8.54 o 
  -1  26   1        3.11       -0.55      4.35 o 
   0  26   1        8.02        6.52      4.88 o 
   1  26   1       59.44       55.87     10.45 o 
   2  26   1        9.84        9.39      4.64 o 
   3  26   1        6.85        4.73      4.26 o 
  -3  27   1       89.59       90.40      7.82 o 
  -2  27   1       14.04       16.29      3.52 o 
  -1  27   1       69.59       61.76      5.99 o 
   0  27   1       93.66       93.40      9.43 o 
   1  27   1        3.68        8.98      3.91 o 
   2  27   1       38.36       57.65     18.89 o 
   3  27   1       38.32       41.45      5.49 o 
  -3  28   1       22.78       26.17      4.64 o 
  -2  28   1        5.49        7.23      3.46 o 
  -1  28   1        2.15       -1.41      4.10 o 
   0  28   1      171.39      190.17      9.82 o 
   1  28   1        1.11        0.23      3.92 o 
   2  28   1        5.33       13.10      6.30 o 
   3  28   1       25.88       17.47      7.68 o 
  -3  29   1       36.91       47.14      5.39 o 
  -2  29   1       29.67       32.67      5.30 o 
  -1  29   1        3.59        3.75      5.60 o 
   1  29   1       35.10       38.47      5.11 o 
   2  29   1       88.93       85.43      7.43 o 
  -2  30   1        0.74       -2.35      3.38 o 
  -1  30   1        1.35        2.23      5.68 o 
   1  30   1       17.02       16.41      5.47 o 
   2  30   1       16.22       15.82      5.46 o 
  -2  31   1        3.46        4.38      3.68 o 
  -1  31   1       24.14       46.09      7.64 o 
   1  31   1       10.00        6.88      5.47 o 
   2  31   1        0.26       -7.13      4.75 o 
  -1  32   1        0.10       -8.56      5.78 o 
   1  32   1       25.46       21.04      6.32 o 
  -6   0   2        5.81       -2.23      6.62 o 
  -5   0   2        0.27       -0.28      3.88 o 
  -4   0   2        0.26        2.03      3.60 o 
  -3   0   2       62.60       61.50      5.48 o 
  -2   0   2        0.27        1.70      1.92 o 
  -1   0   2      140.33      126.38      3.11 o 
   0   0   2     7912.11     8261.07    164.29 o 
   1   0   2     1123.94     1132.83     15.98 o 
   2   0   2     1582.88     1579.28     28.77 o 
   3   0   2       66.98       67.38      4.29 o 
   4   0   2       26.77       25.44      3.93 o 
   5   0   2      318.27      305.27     22.43 o 
   6   0   2        2.01       -8.63      5.76 o 
  -6   1   2       32.35       27.48      6.00 o 
  -5   1   2       17.18       14.72      3.34 o 
  -4   1   2       53.13       52.65      3.81 o 
  -3   1   2      194.06      188.10      5.96 o 
  -2   1   2      451.24      504.21      8.00 o 
  -1   1   2      422.55      394.78      4.77 o 
   0   1   2       59.68       57.98      1.81 o 
   1   1   2     8272.57     8033.44     78.71 o 
   2   1   2      460.65      483.77      7.71 o 
   3   1   2      109.78      120.95      3.85 o 
   4   1   2       46.77       49.60      3.16 o 
   5   1   2        4.67       15.08      2.91 o 
   6   1   2        0.66        7.45      4.51 o 
  -6   2   2       30.67       25.17      5.09 o 
  -5   2   2       42.08       41.69      4.06 o 
  -4   2   2       31.92       30.57      4.05 o 
  -3   2   2       87.64       87.95      3.69 o 
  -2   2   2     1637.90     1748.29     23.50 o 
  -1   2   2      553.51      550.89      6.29 o 
   0   2   2      830.10      839.94     11.53 o 
   1   2   2     2562.55     2468.09     23.48 o 
   2   2   2      213.71      227.12      4.45 o 
   3   2   2       31.27       30.45      3.08 o 
   4   2   2      134.47      127.35      4.37 o 
   5   2   2      134.19      148.40      5.34 o 
   6   2   2       40.20       28.84      4.93 o 
  -6   3   2       36.83       48.60      5.88 o 
  -5   3   2       35.74       36.30      3.94 o 
  -4   3   2      121.10      115.10      5.46 o 
  -3   3   2      102.69      127.89      4.45 o 
  -2   3   2      363.17      361.59      7.50 o 
  -1   3   2      182.60      205.23      2.90 o 
   0   3   2     2649.09     2754.25     35.84 o 
   1   3   2      116.04      123.58      2.14 o 
   2   3   2      109.96      115.58      3.15 o 
   3   3   2      199.35      203.35      4.88 o 
   4   3   2       54.23       59.63      3.35 o 
   5   3   2       69.47       77.60      4.18 o 
  -6   4   2      127.67      130.87      9.35 o 
  -5   4   2        8.45        8.48      3.03 o 
  -4   4   2       33.80       32.10      3.58 o 
  -3   4   2     1271.13     1353.74     21.73 o 
  -2   4   2       66.98       74.29      2.50 o 
  -1   4   2        0.57        1.50      0.46 o 
   0   4   2      133.40      141.80      2.73 o 
   1   4   2      630.60      616.81      6.93 o 
   2   4   2       15.03       16.12      1.46 o 
   3   4   2       33.37       26.88      2.47 o 
   4   4   2       55.67       47.67      3.10 o 
   5   4   2       43.72       37.88      3.40 o 
  -6   5   2       17.46       19.40      4.99 o 
  -5   5   2       75.34       79.36      7.07 o 
  -4   5   2      295.54      302.69      7.91 o 
  -3   5   2       13.01       15.66      3.05 o 
  -2   5   2       92.14       84.63      2.72 o 
  -1   5   2       37.61       36.97      1.53 o 
   0   5   2     1313.85     1305.63     14.96 o 
   1   5   2      104.95       95.47      2.28 o 
   2   5   2      753.61      767.78      9.95 o 
   3   5   2       35.97       27.79      3.05 o 
   4   5   2      231.67      221.08      5.76 o 
   5   5   2       18.68       17.12      3.38 o 
  -6   6   2        6.92       10.26      6.32 o 
  -5   6   2      109.96      130.22      6.83 o 
  -4   6   2      373.91      350.76      8.57 o 
  -3   6   2      193.78      196.89      6.79 o 
  -2   6   2      187.94      202.62      4.22 o 
  -1   6   2      728.63      713.85     10.04 o 
   0   6   2      668.20      637.72     10.77 o 
   1   6   2      511.42      534.09      6.48 o 
   2   6   2      780.39      741.55     10.39 o 
   3   6   2      138.59      141.36      4.10 o 
   4   6   2      120.97      120.09      4.27 o 
   5   6   2       98.27       93.49      4.98 o 
  -6   7   2        3.09       -0.86      5.06 o 
  -5   7   2      104.60      110.86      6.39 o 
  -4   7   2      331.56      321.57     10.12 o 
  -3   7   2      380.11      367.20      7.84 o 
  -2   7   2      403.93      472.07      8.59 o 
  -1   7   2      244.04      217.57      3.84 o 
   0   7   2      665.35      596.74     12.85 o 
   1   7   2      638.22      641.30      7.56 o 
   2   7   2      372.54      387.60      5.79 o 
   3   7   2      248.68      225.91      5.18 o 
   4   7   2       64.11       65.60      3.35 o 
   5   7   2        4.66        8.44      3.16 o 
  -6   8   2       10.60        6.76      7.13 o 
  -5   8   2       89.51       95.36      6.08 o 
  -4   8   2       28.58       27.63      3.14 o 
  -3   8   2      522.40      534.05     10.24 o 
  -2   8   2      134.39      140.83      3.38 o 
  -1   8   2     1379.06     1361.30     16.80 o 
   0   8   2       76.98       74.71      2.73 o 
   1   8   2      368.51      403.11      5.65 o 
   2   8   2      425.99      411.24      6.06 o 
   3   8   2       52.27       60.43      4.49 o 
   4   8   2       86.66       80.61      3.59 o 
   5   8   2       31.20       32.77      4.32 o 
  -6   9   2       13.15       19.07      6.58 o 
  -5   9   2       22.91       26.48      4.36 o 
  -4   9   2      145.28      136.40      5.16 o 
  -3   9   2        0.24        2.16      1.98 o 
  -2   9   2      581.11      646.71      9.69 o 
  -1   9   2     2091.89     2043.99     24.72 o 
   0   9   2      266.74      265.16      5.55 o 
   1   9   2      370.60      342.45      5.27 o 
   2   9   2      378.07      379.89      7.03 o 
   3   9   2      630.21      650.95     10.16 o 
   4   9   2       75.67       79.86      4.11 o 
   5   9   2       30.44       36.11      5.34 o 
  -5  10   2        4.23        4.44      4.80 o 
  -4  10   2       59.31       69.93      4.70 o 
  -3  10   2      121.09      113.86      9.73 o 
  -2  10   2      109.36      108.63      2.85 o 
  -1  10   2       59.55       58.27      1.73 o 
   0  10   2     1020.13     1047.77     19.42 o 
   1  10   2     1357.00     1308.49     16.64 o 
   2  10   2      393.40      445.95      8.56 o 
   3  10   2      252.52      233.32      5.14 o 
   4  10   2      117.98      124.50      5.10 o 
   5  10   2        0.44       -5.76      3.84 o 
  -5  11   2        1.85        0.64      4.31 o 
  -4  11   2      139.08      134.54      6.19 o 
  -3  11   2       50.25       47.73      2.60 o 
  -2  11   2       87.95       76.59      2.98 o 
  -1  11   2       97.47      100.93      2.25 o 
   0  11   2       68.87       94.59      3.89 o 
   1  11   2      719.80      764.12     13.31 o 
   2  11   2      156.29      171.62      3.77 o 
   3  11   2       56.25       52.45      2.66 o 
   4  11   2       71.10       67.72      4.80 o 
   5  11   2       49.69       41.46      5.67 o 
  -5  12   2       30.36       32.99      6.06 o 
  -4  12   2      107.51       93.79      7.95 o 
  -3  12   2      367.81      364.40      7.03 o 
  -2  12   2       37.72       41.00      2.11 o 
  -1  12   2       95.05       85.52      2.45 o 
   0  12   2     3025.52     3498.90     52.94 o 
   1  12   2      770.66      770.89     11.34 o 
   2  12   2      275.21      285.72      5.04 o 
   3  12   2      119.23      133.69      5.30 o 
   4  12   2        9.06        8.90      3.16 o 
   5  12   2      199.74      180.16     10.31 o 
  -5  13   2       15.30       14.29      5.22 o 
  -4  13   2       36.86       43.51      4.15 o 
  -3  13   2      280.77      265.79      6.25 o 
  -2  13   2        7.65       12.82      1.82 o 
  -1  13   2       28.38       39.90      1.71 o 
   0  13   2       15.76       20.40      2.36 o 
   1  13   2      179.68      173.16      3.72 o 
   2  13   2      428.92      404.85      7.54 o 
   3  13   2      195.90      170.75      6.04 o 
   4  13   2       49.03       45.22      6.24 o 
   5  13   2       54.18       52.59      6.27 o 
  -5  14   2        2.18       10.24      6.03 o 
  -4  14   2       15.21        8.74      4.11 o 
  -3  14   2      375.61      370.22      9.59 o 
  -2  14   2      782.04      744.44     11.34 o 
  -1  14   2      395.16      422.53      6.85 o 
   0  14   2       43.57       55.71      5.15 o 
   1  14   2       15.90       16.43      1.48 o 
   2  14   2      214.15      191.23      5.54 o 
   3  14   2      523.41      507.48     10.94 o 
   4  14   2       38.68       40.34      5.04 o 
   5  14   2        1.75       -5.20      4.02 o 
  -5  15   2        6.32        8.98      7.01 o 
  -4  15   2       49.13       53.20      5.86 o 
  -3  15   2      876.17      830.46     14.69 o 
  -2  15   2      220.04      240.38      4.96 o 
  -1  15   2      425.22      445.26     12.62 o 
   0  15   2       12.06       17.76      2.31 o 
   1  15   2      130.91      147.13      3.94 o 
   2  15   2       45.18       47.83      3.01 o 
   3  15   2      393.82      362.77      8.85 o 
   4  15   2       13.19        7.14      5.42 o 
   5  15   2        8.55       13.12      5.04 o 
  -5  16   2       41.69       37.77      6.33 o 
  -4  16   2        7.88        1.73      7.47 o 
  -3  16   2      834.62      809.33     16.75 o 
  -2  16   2        7.78        9.26      1.66 o 
  -1  16   2      468.07      485.47      9.02 o 
   0  16   2      483.55      546.21     11.39 o 
   1  16   2      289.83      288.11      6.11 o 
   2  16   2       58.62       51.72      3.10 o 
   3  16   2       31.77       32.67      4.20 o 
   4  16   2       30.74       26.68      4.76 o 
   5  16   2       74.33       73.09      6.93 o 
  -5  17   2       60.77       53.05      7.15 o 
  -4  17   2       54.41       63.46      6.21 o 
  -3  17   2        7.38        6.47      3.43 o 
  -2  17   2      182.22      183.65      4.88 o 
  -1  17   2       91.74       92.85      3.86 o 
   0  17   2      223.78      213.32      7.03 o 
   1  17   2       84.00       90.00      2.84 o 
   2  17   2        8.89        4.20      2.10 o 
   3  17   2       44.76       44.76      4.52 o 
   4  17   2       42.42       44.97      5.20 o 
   5  17   2       39.57       61.41      6.69 o 
  -5  18   2       43.63       39.58      6.54 o 
  -4  18   2       79.72       77.79      6.70 o 
  -3  18   2       34.81       32.42      5.24 o 
  -2  18   2      344.81      345.87      7.12 o 
  -1  18   2       34.18       37.13      2.09 o 
   0  18   2     1039.88     1131.67     21.18 o 
   1  18   2       12.71       16.23      2.62 o 
   2  18   2       83.87       85.63      6.18 o 
   3  18   2       37.52       48.03      4.66 o 
   4  18   2       14.93       21.37      4.97 o 
   5  18   2       33.42       28.56      5.67 o 
  -5  19   2        1.46       -0.14      5.39 o 
  -4  19   2       63.67       50.30     13.08 o 
  -3  19   2       34.11       35.40      4.56 o 
  -2  19   2       81.98       80.50     14.78 o 
  -1  19   2      198.51      207.33      6.81 o 
   0  19   2       28.87       42.88      8.64 o 
   1  19   2       13.74       12.91      1.74 o 
   2  19   2       11.03       12.58      4.14 o 
   3  19   2        0.98        4.63      3.35 o 
   4  19   2        8.48        9.33      4.20 o 
  -5  20   2        0.95        7.23      5.37 o 
  -4  20   2       24.88       32.35      6.18 o 
  -3  20   2      109.72       99.59      6.43 o 
  -2  20   2       13.94       14.07      6.57 o 
  -1  20   2       33.32       25.23      2.91 o 
   0  20   2       11.94       18.73      6.52 o 
   1  20   2      321.89      307.06      6.39 o 
   2  20   2      165.24      161.30      8.21 o 
   3  20   2      283.87      270.27     12.09 o 
   4  20   2       24.29       29.15      4.89 o 
  -4  21   2       63.77       72.63      6.76 o 
  -3  21   2       93.73       90.45      6.17 o 
  -2  21   2       12.29       12.14      3.39 o 
  -1  21   2      638.81      574.89     18.45 o 
   0  21   2       15.40       25.02      7.06 o 
   1  21   2       17.52       16.82      2.30 o 
   2  21   2      209.90      221.82      9.64 o 
   3  21   2      217.35      207.51     10.81 o 
   4  21   2       29.07       28.78      5.32 o 
  -4  22   2       11.25       12.76      5.45 o 
  -3  22   2       17.54       16.69      4.15 o 
  -2  22   2       62.21       43.92      7.46 o 
  -1  22   2       42.75       49.37      3.90 o 
   0  22   2        4.71        6.16      5.96 o 
   1  22   2       32.60       29.99      6.74 o 
   2  22   2      293.77      269.87     10.86 o 
   3  22   2      122.66      107.43      9.00 o 
   4  22   2        5.28        4.28      4.30 o 
  -4  23   2       38.34       38.78      5.82 o 
  -3  23   2       10.41        5.19      9.34 o 
  -2  23   2      302.35      282.74      9.71 o 
  -1  23   2      221.00      212.34     12.74 o 
   0  23   2        1.27       -7.18      5.20 o 
   1  23   2       46.78       50.06      4.36 o 
   2  23   2      108.22      106.52      7.42 o 
   3  23   2       45.86       42.67      4.84 o 
   4  23   2       11.89        9.60      4.60 o 
  -4  24   2       53.94       54.66      6.46 o 
  -3  24   2       21.06       28.12      4.72 o 
  -2  24   2       14.57       10.57      3.52 o 
  -1  24   2        7.50        6.70      5.23 o 
   0  24   2       17.33       18.14      2.81 o 
   1  24   2       13.89       12.18      3.38 o 
   2  24   2      111.42       92.07      6.70 o 
   3  24   2        7.14        9.75      4.75 o 
   4  24   2       26.17       13.76      4.78 o 
  -4  25   2       20.67       17.92      7.82 o 
  -3  25   2       14.31       16.47      4.22 o 
  -2  25   2       45.28       47.25      4.54 o 
  -1  25   2      156.82      130.47     10.17 o 
   0  25   2       28.20       20.16      2.77 o 
   1  25   2        1.64       -2.56      3.16 o 
   2  25   2       23.69       23.16      4.80 o 
   3  25   2       34.46       26.53      4.61 o 
  -3  26   2       90.38       92.85      8.16 o 
  -2  26   2       51.37       54.97      4.93 o 
  -1  26   2        1.01        4.47      5.35 o 
   0  26   2       11.43       14.48      3.09 o 
   1  26   2      123.21      104.99     12.25 o 
   2  26   2        2.82        4.75      4.26 o 
   3  26   2       35.70       28.00      4.73 o 
  -3  27   2      123.67      142.78      8.18 o 
  -2  27   2       14.36       24.86      5.95 o 
  -1  27   2      139.14      147.96     11.24 o 
   0  27   2       10.21        7.44      8.12 o 
   1  27   2       85.44       91.07      6.11 o 
   2  27   2       27.98       26.47     11.25 o 
   3  27   2        9.96        8.19      4.25 o 
  -3  28   2       86.60       84.42     11.63 o 
  -2  28   2      183.32      203.15     14.54 o 
  -1  28   2       22.45       23.20      5.03 o 
   0  28   2       13.59       14.27      3.90 o 
   1  28   2       20.76       26.50      4.49 o 
   2  28   2       25.37       32.56      5.46 o 
   3  28   2       52.04       60.42      5.87 o 
  -3  29   2      101.88      126.15     11.64 o 
  -2  29   2       90.90      106.68      5.95 o 
  -1  29   2       26.59       26.01      6.77 o 
   0  29   2       29.23       35.77      4.60 o 
   1  29   2       42.36       50.72      5.35 o 
   2  29   2       20.34       28.43      5.66 o 
  -2  30   2      112.07      139.79      6.83 o 
  -1  30   2       25.30       14.10      6.52 o 
   0  30   2       25.06       28.26      4.53 o 
   1  30   2       11.54       21.50      5.21 o 
   2  30   2       52.55       46.53      6.59 o 
  -2  31   2       13.23       11.67      4.31 o 
  -1  31   2        0.38       -4.53      6.04 o 
   1  31   2       26.59       35.93      6.04 o 
   1  32   2       11.78       14.39      5.48 o 
  -6   0   3        7.21        9.99      7.15 o 
  -5   0   3       72.07       63.31     19.80 o 
  -4   0   3        7.46        9.55      3.92 o 
  -3   0   3       33.28       28.26      3.70 o 
  -2   0   3      318.30      323.81     10.78 o 
  -1   0   3     1236.75     1253.92     21.91 o 
   0   0   3        0.00        0.61      2.04 o 
   1   0   3      190.28      179.06      4.53 o 
   2   0   3     1153.29     1143.94     19.37 o 
   3   0   3       16.44       17.71      3.24 o 
   4   0   3        2.20        1.75      3.09 o 
   5   0   3        0.20       -1.61      3.45 o 
  -6   1   3       23.96       21.72      7.69 o 
  -5   1   3      214.21      227.21      7.62 o 
  -4   1   3       55.88       51.72      3.95 o 
  -3   1   3      368.31      346.04      8.44 o 
  -2   1   3     1631.06     1761.80     26.65 o 
  -1   1   3      429.38      412.21      6.53 o 
   0   1   3       16.86       14.40      1.70 o 
   1   1   3      915.81      854.57     10.15 o 
   2   1   3     1099.32     1142.33     14.52 o 
   3   1   3      102.60      100.31      3.64 o 
   4   1   3        6.68        4.78      2.23 o 
   5   1   3        8.02        8.93      2.91 o 
  -6   2   3       41.28       37.62      8.02 o 
  -5   2   3      146.85      146.76      6.18 o 
  -4   2   3        3.78       -0.07      2.54 o 
  -3   2   3       65.74       68.20      3.44 o 
  -2   2   3       80.84       84.34      2.83 o 
  -1   2   3      740.86      699.20     11.50 o 
   0   2   3       52.73       63.27      3.64 o 
   1   2   3      549.67      528.60      6.81 o 
   2   2   3     1291.00     1347.91     16.72 o 
   3   2   3       11.19       10.51      2.16 o 
   4   2   3        0.68       -0.30      2.08 o 
   5   2   3        0.14       -0.50      2.95 o 
  -6   3   3       99.21      111.22     10.05 o 
  -5   3   3       40.15       40.40      4.08 o 
  -4   3   3      129.00      121.00      5.21 o 
  -3   3   3       16.98       18.94      2.47 o 
  -2   3   3       19.20       18.74      1.69 o 
  -1   3   3      204.28      182.25      4.12 o 
   0   3   3      415.74      417.44      8.70 o 
   1   3   3      239.65      276.16      4.42 o 
   2   3   3     1188.34     1190.88     15.00 o 
   3   3   3      134.05      139.08      4.32 o 
   4   3   3       36.53       34.86      2.92 o 
   5   3   3       15.19       18.75      3.60 o 
  -6   4   3        0.71       -1.77      3.99 o 
  -5   4   3       29.49       34.66      4.57 o 
  -4   4   3      202.73      192.26      6.30 o 
  -3   4   3      200.02      185.50      5.43 o 
  -2   4   3      863.06      835.01     12.25 o 
  -1   4   3      296.85      290.17      6.51 o 
   0   4   3       18.49       17.59      1.90 o 
   1   4   3      549.68      521.62      7.53 o 
   2   4   3     1051.66     1043.16     13.35 o 
   3   4   3       14.91       13.44      2.57 o 
   4   4   3      145.20      143.34      4.72 o 
   5   4   3       49.59       49.31      4.28 o 
  -6   5   3        8.59        6.29      4.33 o 
  -5   5   3       55.75       60.27      5.77 o 
  -4   5   3       34.96       37.60      3.40 o 
  -3   5   3      252.16      249.02      7.30 o 
  -2   5   3      287.77      344.98      6.11 o 
  -1   5   3      715.65      664.57     10.79 o 
   0   5   3      223.30      242.14      4.92 o 
   1   5   3      197.91      170.75      6.26 o 
   2   5   3      813.86      819.24     10.13 o 
   3   5   3      131.88      138.48      4.22 o 
   4   5   3        6.06        9.54      2.37 o 
   5   5   3       35.21       40.10      4.10 o 
  -6   6   3        3.58        0.61      4.72 o 
  -5   6   3       10.00       15.91      4.11 o 
  -4   6   3       66.26       73.25      4.07 o 
  -3   6   3      204.42      214.97      5.82 o 
  -2   6   3        9.62       18.08      2.18 o 
  -1   6   3     1164.06     1228.69     18.65 o 
   0   6   3       51.32       63.72      2.42 o 
   1   6   3      296.35      284.21      5.49 o 
   2   6   3      211.52      224.54      4.50 o 
   3   6   3       26.24       21.24      2.33 o 
   4   6   3       11.70       15.38      2.48 o 
   5   6   3       11.02        8.54      3.33 o 
  -6   7   3       36.88       38.37      7.34 o 
  -5   7   3       12.02       17.15      3.91 o 
  -4   7   3      138.83      148.82      5.46 o 
  -3   7   3      235.80      225.83      6.78 o 
  -2   7   3       24.72       22.52      1.67 o 
  -1   7   3      131.35      135.02      3.42 o 
   0   7   3      913.04      967.10     15.80 o 
   1   7   3      333.10      343.43      5.60 o 
   2   7   3      223.48      237.15      4.44 o 
   3   7   3      191.11      175.41      4.70 o 
   4   7   3       77.24       86.86      4.38 o 
   5   7   3        3.20        4.85      3.71 o 
  -6   8   3        7.69        5.28      5.71 o 
  -5   8   3       42.50       40.58      4.80 o 
  -4   8   3       28.78       26.01      3.67 o 
  -3   8   3      210.60      198.06      7.22 o 
  -2   8   3      830.68      828.72     12.09 o 
  -1   8   3        2.61        4.37      1.19 o 
   0   8   3      419.86      439.44      6.98 o 
   1   8   3      248.89      259.64      6.57 o 
   2   8   3      214.51      204.48      4.57 o 
   3   8   3      205.87      203.05      5.07 o 
   4   8   3       28.34       24.24      3.16 o 
   5   8   3       13.16       19.90      4.15 o 
  -5   9   3      173.36      165.64      7.76 o 
  -4   9   3       64.91       65.68      4.72 o 
  -3   9   3       44.14       40.15      3.61 o 
  -2   9   3      280.07      299.41      8.33 o 
  -1   9   3      662.35      723.92     18.84 o 
   0   9   3      256.00      305.11      5.19 o 
   1   9   3       20.17       22.10      1.70 o 
   2   9   3      505.69      536.42      7.65 o 
   3   9   3       55.90       61.23      2.95 o 
   4   9   3       11.27       13.96      2.89 o 
   5   9   3      109.43       99.64     11.19 o 
  -5  10   3      126.27      139.69      7.19 o 
  -4  10   3       67.76       75.24      4.91 o 
  -3  10   3       12.10       15.45      2.16 o 
  -2  10   3        1.24       -1.43      1.63 o 
  -1  10   3     3091.49     3109.66     40.92 o 
   0  10   3      773.99      797.84     13.36 o 
   1  10   3      373.12      390.47      6.69 o 
   2  10   3      174.51      203.38      3.98 o 
   3  10   3       13.58        8.72      2.22 o 
   4  10   3       15.01       14.91      3.06 o 
   5  10   3        9.00        6.61      4.63 o 
  -5  11   3       80.10       94.48      7.85 o 
  -4  11   3      177.41      173.75      8.85 o 
  -3  11   3      140.52      139.10      4.96 o 
  -2  11   3      677.18      636.66     11.18 o 
  -1  11   3       50.11       47.80      1.84 o 
   0  11   3      161.06      157.08      5.37 o 
   1  11   3     1661.36     1698.63     23.65 o 
   2  11   3        3.32        4.28      1.30 o 
   3  11   3       66.86       74.55      4.90 o 
   4  11   3        8.30        2.09      3.07 o 
   5  11   3        0.75       -2.10      4.14 o 
  -5  12   3       19.49        9.30      4.95 o 
  -4  12   3       80.62       90.99      5.33 o 
  -3  12   3      101.58      103.67      5.00 o 
  -2  12   3      114.12      113.69      3.90 o 
  -1  12   3      184.58      185.40      3.85 o 
   0  12   3      101.92       81.76      3.86 o 
   1  12   3      340.67      310.16      5.66 o 
   2  12   3       36.25       44.60      2.93 o 
   3  12   3       33.63       47.00      3.77 o 
   4  12   3      289.01      265.45      8.29 o 
   5  12   3       34.25       38.41      6.07 o 
  -5  13   3        2.40        6.41      4.93 o 
  -4  13   3        0.02       -0.37      2.70 o 
  -3  13   3       68.75       73.97      4.36 o 
  -2  13   3      208.47      183.13      4.45 o 
  -1  13   3      471.60      455.22      7.20 o 
   0  13   3       31.45       31.22      3.83 o 
   1  13   3       73.19       81.96      2.99 o 
   2  13   3      275.23      275.43      8.25 o 
   3  13   3       56.63       74.74      4.27 o 
   4  13   3      126.54      127.35      8.04 o 
   5  13   3       13.48       16.21      5.26 o 
  -5  14   3        6.83        4.21      4.80 o 
  -4  14   3       21.08       23.90      4.89 o 
  -3  14   3        1.71        3.08      2.57 o 
  -2  14   3       25.34       19.16      2.10 o 
  -1  14   3      154.81      162.26      3.42 o 
   0  14   3        5.15        7.91      2.78 o 
   1  14   3      135.70      134.01      4.05 o 
   2  14   3      347.08      376.50      7.30 o 
   3  14   3      106.18       94.30      4.77 o 
   4  14   3       75.80       67.74      5.93 o 
   5  14   3        2.93        5.52      4.62 o 
  -5  15   3       13.66       18.87      5.68 o 
  -4  15   3      207.15      194.25      9.57 o 
  -3  15   3       84.33       82.10      7.25 o 
  -2  15   3       16.65       16.72      1.92 o 
  -1  15   3       24.42       23.82      2.71 o 
   0  15   3      118.30      158.09      6.68 o 
   1  15   3       23.76       33.10      2.14 o 
   2  15   3      139.78      145.63      4.83 o 
   3  15   3       18.74       11.92      2.91 o 
   4  15   3        3.75       -2.26      3.54 o 
   5  15   3        1.91        2.50      4.60 o 
  -5  16   3       24.70       30.04      6.20 o 
  -4  16   3       92.78       78.14     10.71 o 
  -3  16   3      340.69      324.69      8.96 o 
  -2  16   3      345.21      334.24      6.42 o 
  -1  16   3       61.33       57.44      3.60 o 
   0  16   3      122.14      124.61      6.16 o 
   1  16   3      341.93      348.42      6.99 o 
   2  16   3       70.34       78.44     10.37 o 
   3  16   3      153.80      160.20      9.24 o 
   4  16   3       41.37       40.79      5.28 o 
   5  16   3        8.41       13.65      5.36 o 
  -5  17   3       26.01       21.72      5.87 o 
  -4  17   3        2.41        4.85      4.84 o 
  -3  17   3        9.30       13.92      3.84 o 
  -2  17   3      374.34      370.89      6.90 o 
  -1  17   3        3.80        5.79      2.34 o 
   0  17   3      239.99      238.58     17.21 o 
   1  17   3       33.85       27.87      2.11 o 
   2  17   3       57.56       64.56      4.22 o 
   3  17   3      164.77      157.85      7.17 o 
   4  17   3        6.08        4.69      4.17 o 
  -5  18   3        3.51        5.18      5.34 o 
  -4  18   3       43.31       29.06     11.74 o 
  -3  18   3      140.11      136.20      7.31 o 
  -2  18   3       89.43       92.28      3.65 o 
  -1  18   3       31.50       24.18      2.88 o 
   0  18   3      101.35       99.25      9.44 o 
   1  18   3        2.09        5.20      1.73 o 
   2  18   3       27.18       12.26      4.12 o 
   3  18   3       67.22       64.07      6.48 o 
   4  18   3       11.96        8.52      4.29 o 
  -5  19   3        3.48        0.82      5.21 o 
  -4  19   3       50.31       38.43      5.63 o 
  -3  19   3       31.17       16.54      4.01 o 
  -2  19   3      195.21      191.18      8.86 o 
  -1  19   3       11.76        6.95      5.76 o 
   0  19   3      342.55      328.44     18.53 o 
   1  19   3        0.61        0.85      1.79 o 
   2  19   3       47.06       59.86     12.57 o 
   3  19   3       70.66       63.73      5.60 o 
   4  19   3        1.94       -0.18      3.99 o 
  -4  20   3        0.86        0.31      4.01 o 
  -3  20   3       34.98       27.40      4.59 o 
  -2  20   3      475.25      425.71     12.30 o 
  -1  20   3      339.64      319.96     15.72 o 
   0  20   3      447.76      472.96     22.15 o 
   1  20   3      103.65       98.39      3.99 o 
   2  20   3       29.20       35.45      4.77 o 
   3  20   3       13.08       10.33      3.82 o 
   4  20   3       96.57       98.60      8.55 o 
  -4  21   3       16.98       14.45      4.58 o 
  -3  21   3       64.84       63.26      8.92 o 
  -2  21   3       52.63       56.16      4.41 o 
  -1  21   3       26.60       13.77      6.11 o 
   0  21   3      457.46      424.61     20.72 o 
   1  21   3       57.30       61.94      4.37 o 
   2  21   3        3.14       -1.88      3.78 o 
   3  21   3       11.75       17.34      4.21 o 
   4  21   3       21.01       19.68      4.96 o 
  -4  22   3       58.42       49.90     10.22 o 
  -3  22   3       69.90       70.80      5.78 o 
  -2  22   3      252.44      242.33      8.71 o 
  -1  22   3      844.74      766.24     28.68 o 
   0  22   3      479.85      529.66     24.11 o 
   1  22   3       20.26       19.34      8.27 o 
   2  22   3       31.38       36.53      5.03 o 
   3  22   3      140.56      128.37      6.95 o 
   4  22   3        1.49        4.37      4.57 o 
  -4  23   3       17.30       15.69      5.01 o 
  -3  23   3       47.41       46.04      5.06 o 
  -2  23   3       24.41       25.65      4.15 o 
  -1  23   3       20.72       13.61      5.93 o 
   0  23   3       69.17       73.29      9.08 o 
   1  23   3      135.53      117.40      9.88 o 
   2  23   3       28.48       28.55      5.08 o 
   3  23   3       84.60       78.58      8.50 o 
   4  23   3       10.46        4.28      5.84 o 
  -4  24   3       17.57       11.71      5.10 o 
  -3  24   3       38.82       39.67      5.07 o 
  -2  24   3      169.85      153.66      7.00 o 
  -1  24   3      202.96      186.71     12.59 o 
   0  24   3      267.40      299.31     17.31 o 
   1  24   3       86.87       77.66      7.96 o 
   2  24   3        0.66        3.30      6.44 o 
   3  24   3      186.13      186.82     18.55 o 
  -3  25   3        7.84       11.32      3.91 o 
  -2  25   3       35.08       35.58      4.98 o 
  -1  25   3      116.88      109.15     10.10 o 
   0  25   3        9.30        3.45      6.13 o 
   1  25   3        8.63       13.19      5.90 o 
   2  25   3       10.80        1.88      5.83 o 
   3  25   3      106.95      108.00      9.61 o 
  -3  26   3       40.93       43.45      5.43 o 
  -2  26   3        2.36       -0.49      3.74 o 
  -1  26   3      115.25      116.10     10.65 o 
   0  26   3       12.07       15.10      7.04 o 
   1  26   3        0.55        0.83      3.25 o 
   2  26   3        5.91       13.15      4.84 o 
   3  26   3       36.69       34.60      5.09 o 
  -3  27   3       32.83       25.92     12.51 o 
  -2  27   3       48.91       47.62      9.31 o 
  -1  27   3        0.21        4.30      5.96 o 
   0  27   3       10.97       24.13      7.96 o 
   1  27   3       17.59       21.89      8.78 o 
   2  27   3        4.44       -0.26      4.40 o 
   3  27   3        0.18       -1.58      3.86 o 
  -3  28   3       16.37       24.26      5.03 o 
  -2  28   3       30.34       27.25      4.12 o 
   1  28   3        8.73        6.72      3.59 o 
   2  28   3        2.61       -1.61      8.85 o 
  -2  29   3      189.44      185.60      8.25 o 
   1  29   3        1.61       13.62      3.91 o 
   2  29   3        3.16       10.85      4.98 o 
  -2  30   3      100.37      121.60      7.06 o 
   1  30   3       10.21        0.77      3.95 o 
   1  31   3       27.09       32.86      5.62 o 
  -6   0   4       42.87       52.16     10.17 o 
  -5   0   4      121.43      122.89      8.31 o 
  -4   0   4       56.88       59.03      5.75 o 
  -3   0   4        9.62       10.00      3.43 o 
  -2   0   4      574.21      628.03     15.70 o 
  -1   0   4      145.73      139.98      9.59 o 
   0   0   4      673.85      668.79     16.79 o 
   1   0   4      305.13      313.02      7.80 o 
   2   0   4      337.27      346.74      9.14 o 
   3   0   4      512.48      521.81     20.38 o 
   4   0   4        0.01       -1.51      3.16 o 
   5   0   4       82.72      106.18     11.61 o 
  -6   1   4       62.11       48.11      7.38 o 
  -5   1   4      174.24      168.62      7.69 o 
  -4   1   4       36.63       39.96      3.61 o 
  -3   1   4       82.82       78.51      3.87 o 
  -2   1   4      186.53      155.51      4.48 o 
  -1   1   4      118.17      116.35      4.12 o 
   0   1   4     3243.47     3283.61     87.47 o 
   1   1   4      912.70      880.80     12.16 o 
   2   1   4      304.51      320.95     13.30 o 
   3   1   4       71.87       75.12      3.45 o 
   4   1   4        3.44        5.06      2.40 o 
   5   1   4        8.37       14.34      4.12 o 
  -6   2   4       14.89       19.34      6.08 o 
  -5   2   4      110.47      107.96      6.49 o 
  -4   2   4       77.93       78.46      5.29 o 
  -3   2   4      124.70      124.86      4.67 o 
  -2   2   4      243.32      280.80      6.19 o 
  -1   2   4      796.20      866.18     21.90 o 
   0   2   4      857.26      885.27     17.03 o 
   1   2   4      159.49      144.84      3.49 o 
   2   2   4      103.03      119.36      3.68 o 
   3   2   4      517.41      497.28      9.48 o 
   4   2   4        6.24        4.43      2.32 o 
   5   2   4        8.79        5.16      3.27 o 
  -6   3   4        7.14        5.46      6.95 o 
  -5   3   4       52.09       52.85      7.08 o 
  -4   3   4       19.97       16.36      3.71 o 
  -3   3   4       54.91       63.23      3.49 o 
  -2   3   4        9.64       11.18      2.54 o 
  -1   3   4     2757.98     2843.19     50.35 o 
   0   3   4      165.06      165.43      5.02 o 
   1   3   4      271.05      263.31      5.88 o 
   2   3   4      263.05      285.59      5.71 o 
   3   3   4      734.26      712.02     11.42 o 
   4   3   4        2.40        1.06      2.16 o 
   5   3   4       65.08       71.65      5.37 o 
  -6   4   4       55.95       67.55      7.87 o 
  -5   4   4       20.21       21.36      4.25 o 
  -4   4   4       86.77       85.99      4.43 o 
  -3   4   4      257.82      259.36      6.65 o 
  -2   4   4      312.76      311.40      5.91 o 
  -1   4   4       37.49       46.78      5.86 o 
   0   4   4       52.64       53.32      3.19 o 
   1   4   4       23.19       21.69      2.01 o 
   2   4   4      109.52      107.38      3.45 o 
   3   4   4       42.24       46.95      5.80 o 
   4   4   4       27.44       35.36      3.09 o 
   5   4   4       10.51       12.23      3.55 o 
  -6   5   4       41.82       60.09     18.27 o 
  -5   5   4       57.94       58.84      5.36 o 
  -4   5   4      543.38      507.14     10.93 o 
  -3   5   4      198.82      198.70      7.12 o 
  -2   5   4       24.19       32.72      2.09 o 
  -1   5   4       79.51      100.88      3.31 o 
   0   5   4      181.68      196.99      6.93 o 
   1   5   4      220.66      222.38      5.90 o 
   2   5   4       24.96       27.46      2.78 o 
   3   5   4      168.50      161.12      4.70 o 
   4   5   4       24.20       37.23      3.70 o 
   5   5   4        8.44       17.72      3.62 o 
  -5   6   4       60.92       57.06      6.36 o 
  -4   6   4      628.70      603.14     14.60 o 
  -3   6   4      223.08      208.40      5.89 o 
  -2   6   4      219.64      264.63     14.55 o 
  -1   6   4      128.48      118.87      4.84 o 
   0   6   4     1340.79     1447.40     22.31 o 
   1   6   4        8.12        7.08      1.26 o 
   2   6   4      273.18      245.51      5.17 o 
   3   6   4      130.22      124.23      4.14 o 
   4   6   4       34.51       25.20      3.41 o 
   5   6   4        5.65       10.85      3.85 o 
  -5   7   4       60.61       56.15      8.47 o 
  -4   7   4      879.42      838.72     18.47 o 
  -3   7   4      120.79      110.90      4.35 o 
  -2   7   4       10.03        8.47      1.94 o 
  -1   7   4      198.07      185.59      4.16 o 
   0   7   4      211.87      235.22      7.06 o 
   1   7   4      116.28      119.91      4.73 o 
   2   7   4      124.70      130.12      5.76 o 
   3   7   4      100.26      112.48      3.94 o 
   4   7   4       43.92       49.09      4.22 o 
   5   7   4       26.25       24.33      4.57 o 
  -5   8   4       48.00       55.39      5.36 o 
  -4   8   4      199.71      187.21      7.47 o 
  -3   8   4      134.69      133.67      7.92 o 
  -2   8   4       69.19       78.58      3.35 o 
  -1   8   4       58.85       62.86      2.39 o 
   0   8   4      267.28      266.31      7.66 o 
   1   8   4      178.92      181.00      4.39 o 
   2   8   4       65.58       62.43      2.88 o 
   3   8   4      162.73      179.92      5.34 o 
   4   8   4      101.17       97.00      6.13 o 
   5   8   4        2.98       -1.19      3.65 o 
  -5   9   4       39.35       49.53      5.21 o 
  -4   9   4       73.54       79.98      5.83 o 
  -3   9   4       58.12       63.69      3.33 o 
  -2   9   4       61.45       60.61      4.06 o 
  -1   9   4      226.51      228.24      4.74 o 
   0   9   4     1564.23     1581.72     33.67 o 
   1   9   4       23.98       25.81      1.94 o 
   2   9   4      149.17      160.11      4.49 o 
   3   9   4      107.04      100.60      4.95 o 
   4   9   4        7.99       13.12      2.98 o 
   5   9   4        2.38        6.26      4.75 o 
  -5  10   4       14.73       11.46      4.66 o 
  -4  10   4       95.91       81.55     11.22 o 
  -3  10   4       87.53       82.62      4.72 o 
  -2  10   4      363.15      364.40      7.64 o 
  -1  10   4      132.41      148.64      3.92 o 
   0  10   4       98.00       81.07      9.72 o 
   1  10   4      275.84      262.22      5.46 o 
   2  10   4       15.73       23.51      1.79 o 
   3  10   4       87.47       84.54      4.62 o 
   4  10   4       95.63      100.73      5.61 o 
   5  10   4        1.44        0.80      4.41 o 
  -5  11   4        1.26        8.75      5.20 o 
  -4  11   4       73.05       69.76      5.04 o 
  -3  11   4       24.88       22.87      3.36 o 
  -2  11   4       11.25       15.39      2.20 o 
  -1  11   4       32.25       35.37      2.10 o 
   0  11   4      176.98      155.74      4.79 o 
   1  11   4      223.72      237.32      5.10 o 
   2  11   4       30.98       33.96      2.52 o 
   3  11   4      103.20      109.77      5.09 o 
   4  11   4       70.36       62.91      4.90 o 
   5  11   4       32.76       45.27      6.42 o 
  -5  12   4        4.51       13.79      5.25 o 
  -4  12   4        8.18        9.30      4.17 o 
  -3  12   4       56.66       55.38      4.16 o 
  -2  12   4       28.71       31.26      3.25 o 
  -1  12   4       25.39       30.84      2.06 o 
   0  12   4       58.35       57.70      3.37 o 
   1  12   4       67.49       71.00      2.83 o 
   2  12   4      112.32      102.93      3.95 o 
   3  12   4       87.84       84.60      4.65 o 
   4  12   4       39.18       40.50      5.12 o 
   5  12   4        0.53        2.28      6.79 o 
  -5  13   4       14.35       17.07      5.65 o 
  -4  13   4      140.00      135.01      7.91 o 
  -3  13   4      323.58      321.00      9.10 o 
  -2  13   4       91.39      100.45      4.00 o 
  -1  13   4      351.83      344.22      6.66 o 
   0  13   4       45.66       42.16      2.35 o 
   1  13   4       84.61       76.91      3.01 o 
   2  13   4      111.74      107.55      4.66 o 
   3  13   4       24.66       28.32      4.07 o 
   4  13   4       40.24       35.53      5.00 o 
   5  13   4       15.55       14.67      5.25 o 
  -5  14   4       16.52       23.65      6.02 o 
  -4  14   4       43.70       40.31      4.30 o 
  -3  14   4      121.56      116.65      5.42 o 
  -2  14   4      214.39      222.07      6.45 o 
  -1  14   4       75.93       70.01      2.76 o 
   0  14   4       37.82       32.83      2.28 o 
   1  14   4      330.23      334.95      6.42 o 
   2  14   4       43.65       56.61      3.59 o 
   3  14   4      116.58      121.42      5.40 o 
   4  14   4        4.56        7.31      4.07 o 
  -5  15   4       72.05       66.44      7.36 o 
  -4  15   4       35.94       27.73      7.89 o 
  -3  15   4      119.18      115.51      5.44 o 
  -2  15   4      158.94      158.15      4.80 o 
  -1  15   4      181.80      162.45      4.21 o 
   0  15   4      228.48      232.75      8.06 o 
   1  15   4      341.18      369.95      6.92 o 
   2  15   4      214.75      225.08     10.79 o 
   3  15   4       41.26       32.03      4.04 o 
   4  15   4       15.14        9.77      5.50 o 
  -5  16   4      141.59      154.27     10.08 o 
  -4  16   4       31.14       28.05      5.22 o 
  -3  16   4       15.45       13.44      3.71 o 
  -2  16   4      186.60      174.07      5.93 o 
  -1  16   4       32.43       37.28      2.04 o 
   0  16   4      117.94      116.08      6.54 o 
   1  16   4       29.32       24.19      2.06 o 
   2  16   4      162.17      169.33     11.89 o 
   3  16   4      106.22      114.91      6.48 o 
   4  16   4        1.86       -1.00      5.29 o 
  -5  17   4       40.68       48.21      7.07 o 
  -4  17   4        1.81       -0.76      4.00 o 
  -3  17   4       99.48       94.29      6.25 o 
  -2  17   4        3.74        2.53      2.17 o 
  -1  17   4        8.13        9.73      2.31 o 
   0  17   4      299.50      304.95     10.93 o 
   1  17   4      246.15      244.96      5.87 o 
   2  17   4       28.01       30.62      5.45 o 
   3  17   4      120.33       95.39      6.06 o 
   4  17   4        8.66        6.21      4.30 o 
  -5  18   4        1.06        1.33      5.03 o 
  -4  18   4        5.59        2.86      9.85 o 
  -3  18   4      220.91      202.95      9.03 o 
  -2  18   4       33.53       33.98      3.03 o 
  -1  18   4      128.62      129.97      4.35 o 
   0  18   4      604.49      610.48     17.10 o 
   1  18   4       80.09       76.65      3.38 o 
   2  18   4       91.61       82.80      6.13 o 
   3  18   4      113.61      105.70      6.29 o 
   4  18   4       15.72       21.19      5.07 o 
  -4  19   4       34.54       40.67      5.66 o 
  -3  19   4       14.91        8.95      5.59 o 
  -2  19   4        7.45        8.29      3.01 o 
  -1  19   4      127.29      136.72     15.79 o 
   0  19   4       64.25       69.74      5.20 o 
   1  19   4      154.12      154.11     12.73 o 
   2  19   4      121.23      128.93      7.77 o 
   3  19   4       40.41       48.62      8.13 o 
   4  19   4      124.80      130.57      8.02 o 
  -4  20   4       16.58       17.08      5.67 o 
  -3  20   4        9.76        7.30      3.83 o 
  -2  20   4       39.76       46.56      4.05 o 
  -1  20   4        4.62        1.09      5.45 o 
   0  20   4       32.36       55.32      9.14 o 
   1  20   4      445.99      436.73     12.89 o 
   2  20   4       50.45       45.58      5.33 o 
   3  20   4       34.90       46.49      8.56 o 
   4  20   4       39.55       34.86      5.74 o 
  -4  21   4       96.61       91.74     11.58 o 
  -3  21   4        4.00        8.96      3.77 o 
  -2  21   4        2.96        1.76      2.78 o 
  -1  21   4      526.90      493.47     21.86 o 
   0  21   4       46.60       58.77      8.71 o 
   1  21   4       79.92       69.67      4.83 o 
   2  21   4        8.80        5.37      4.32 o 
   3  21   4      104.64      120.11      7.00 o 
   4  21   4      340.92      364.54     26.06 o 
  -4  22   4       29.15       33.86     10.20 o 
  -3  22   4        8.20        3.86      3.71 o 
  -2  22   4        7.60        7.37      3.07 o 
  -1  22   4      105.78      121.51     10.62 o 
   0  22   4       38.39       41.06      8.72 o 
   1  22   4       30.25       24.10      3.64 o 
   2  22   4        4.84        1.89      5.52 o 
   3  22   4       32.19       15.86      4.38 o 
  -4  23   4       21.21       27.29     11.64 o 
  -3  23   4       11.14        6.45      3.77 o 
  -2  23   4       32.98       35.37      3.87 o 
   0  23   4      292.77      291.46     17.37 o 
   1  23   4        6.97        1.11      2.95 o 
   2  23   4       16.11       11.78      4.51 o 
   3  23   4       30.08       25.31      4.79 o 
  -3  24   4       16.34       23.53      6.62 o 
  -2  24   4        8.65        7.00      3.16 o 
   0  24   4      111.80      120.40     11.57 o 
   1  24   4       20.35       11.53      3.41 o 
   2  24   4       35.59       34.87      5.26 o 
   3  24   4       12.36       12.60      4.42 o 
  -3  25   4       29.08       36.22      5.57 o 
  -2  25   4        8.03        3.41      3.36 o 
   0  25   4       84.24       78.33     10.16 o 
   1  25   4        5.52        0.63      3.06 o 
   2  25   4        1.27        2.09      4.26 o 
   3  25   4        0.38        3.10      4.27 o 
  -3  26   4        7.41        1.80      4.09 o 
  -2  26   4       86.66       89.00      5.69 o 
   0  26   4       23.69       28.94      8.36 o 
   1  26   4       34.09       39.10      4.40 o 
   2  26   4       31.98       35.33      5.65 o 
  -3  27   4       19.24       23.36     10.50 o 
  -2  27   4       33.60       37.50      4.37 o 
   0  27   4        9.65       16.98      7.96 o 
   1  27   4       12.05       14.69      4.65 o 
   2  27   4       26.09       21.07      5.25 o 
  -2  28   4       54.07       52.61      8.26 o 
   1  28   4       32.35       33.46      9.84 o 
   2  28   4       33.09       52.36      8.39 o 
  -2  29   4       11.16       12.91      3.55 o 
   1  29   4      103.28       97.79      6.57 o 
   1  30   4       16.43       18.03      8.11 o 
  -5   0   5       28.98       20.83      7.12 o 
  -4   0   5       37.00       41.47      8.74 o 
  -3   0   5       63.87       73.12      5.82 o 
  -2   0   5       38.84       44.87      4.07 o 
  -1   0   5       72.74       79.17      6.34 o 
   0   0   5       42.93       45.51      4.90 o 
   1   0   5      189.93      199.39      7.38 o 
   2   0   5       65.59       67.42      4.43 o 
   3   0   5       19.27       17.04      5.27 o 
   4   0   5      119.99       99.23      9.16 o 
   5   0   5       12.96        6.65      6.30 o 
  -5   1   5       12.36       11.43      4.66 o 
  -4   1   5       33.35       35.62      3.50 o 
  -3   1   5      129.93      124.15      6.92 o 
  -2   1   5       25.01       26.76      2.85 o 
  -1   1   5       31.53       41.62      3.50 o 
   0   1   5      169.15      164.60      6.24 o 
   1   1   5       52.23       48.58      2.67 o 
   2   1   5      134.61      152.24      4.52 o 
   3   1   5      292.42      285.74      6.43 o 
   4   1   5        6.08        7.01      2.62 o 
   5   1   5        0.13       -6.08      4.05 o 
  -5   2   5       26.54       22.61      7.70 o 
  -4   2   5      191.22      173.38      6.69 o 
  -3   2   5       99.98       91.15      5.18 o 
  -2   2   5       28.67       31.09      2.99 o 
  -1   2   5      205.60      234.09      6.41 o 
   0   2   5      151.19      178.66      7.86 o 
   1   2   5      107.92      112.99      3.88 o 
   2   2   5      407.04      374.47      7.59 o 
   3   2   5       77.85       74.17      4.54 o 
   4   2   5        7.02        3.56      2.79 o 
   5   2   5       10.83        9.85      4.23 o 
  -5   3   5        9.96       11.90      3.94 o 
  -4   3   5      300.64      292.83      9.85 o 
  -3   3   5      317.42      322.85      9.45 o 
  -2   3   5       32.13       28.74      2.98 o 
  -1   3   5      222.92      229.75      6.32 o 
   0   3   5      129.88      126.56      4.22 o 
   1   3   5      296.86      288.45     11.33 o 
   2   3   5      367.51      362.89     12.10 o 
   3   3   5       76.39       76.64      3.91 o 
   4   3   5       45.84       47.80      3.95 o 
   5   3   5        1.12        5.28      4.12 o 
  -5   4   5       45.37       47.38      5.17 o 
  -4   4   5       42.79       41.13      7.50 o 
  -3   4   5      882.80      839.94     17.04 o 
  -2   4   5       54.29       44.22      3.39 o 
  -1   4   5      119.50      117.50      4.41 o 
   0   4   5      283.24      280.98     29.46 o 
   1   4   5      542.40      520.56     11.05 o 
   2   4   5       99.34      100.39      4.17 o 
   3   4   5      145.88      162.94      4.87 o 
   4   4   5       77.61       70.43      4.43 o 
   5   4   5        5.77       15.77      4.53 o 
  -5   5   5       36.48       40.27      4.95 o 
  -4   5   5       62.77       53.39      4.65 o 
  -3   5   5      346.15      358.62     12.08 o 
  -2   5   5      309.83      294.53      6.94 o 
  -1   5   5       70.62       85.30      6.89 o 
   0   5   5      223.20      228.99      5.80 o 
   1   5   5      174.47      183.82      5.01 o 
   2   5   5      141.80      144.01      4.51 o 
   3   5   5      106.60       96.09      3.80 o 
   4   5   5       97.17       82.72      4.69 o 
   5   5   5        3.08       10.87      5.18 o 
  -5   6   5        7.51        6.29      3.68 o 
  -4   6   5      446.82      456.26     12.32 o 
  -3   6   5      125.99      137.83      5.02 o 
  -2   6   5       16.86       10.17      3.38 o 
  -1   6   5      428.59      444.30      9.82 o 
   0   6   5       63.17       62.61      2.87 o 
   1   6   5        2.79        1.74      2.01 o 
   2   6   5      200.17      197.57      5.79 o 
   3   6   5       46.69       44.90      5.67 o 
   4   6   5        3.18        1.57      2.90 o 
   5   6   5       11.34       13.63      4.32 o 
  -5   7   5       88.55       85.11      6.26 o 
  -4   7   5      149.32      143.63      6.69 o 
  -3   7   5      150.80      144.63      6.19 o 
  -2   7   5       33.95       32.17      2.76 o 
  -1   7   5      202.90      205.10      4.55 o 
   0   7   5       38.61       44.34      3.44 o 
   1   7   5       69.06       65.39      3.02 o 
   2   7   5       77.49       77.41      4.56 o 
   3   7   5       49.12       51.61      4.04 o 
   4   7   5       79.36       79.53      5.29 o 
   5   7   5       17.46       13.28      4.36 o 
  -5   8   5      132.44      147.12     16.33 o 
  -4   8   5        5.56        8.83      3.39 o 
  -3   8   5      969.49      882.80     18.55 o 
  -2   8   5      800.27      759.42     13.51 o 
  -1   8   5       15.01       17.77      2.32 o 
   0   8   5        7.20       12.41      2.53 o 
   1   8   5      219.62      201.73      5.00 o 
   2   8   5       12.63       13.26      2.16 o 
   3   8   5      110.60      115.63      6.41 o 
   4   8   5        9.37        5.67      3.44 o 
   5   8   5       13.03       11.54      6.92 o 
  -5   9   5       40.64       51.30      5.32 o 
  -4   9   5       60.17       57.49      4.85 o 
  -3   9   5      334.60      311.85     11.22 o 
  -2   9   5      315.66      316.08      7.30 o 
  -1   9   5       28.22       22.09      2.54 o 
   0   9   5       47.71       56.36      3.79 o 
   1   9   5       50.86       52.03      3.67 o 
   2   9   5        8.83        1.27      2.80 o 
   3   9   5       16.30       18.68      3.32 o 
   4   9   5        7.56        0.76      3.37 o 
  -5  10   5        1.51        1.89      3.70 o 
  -4  10   5       96.15       85.82      5.60 o 
  -3  10   5       20.83       22.24      3.45 o 
  -2  10   5       15.70       13.87      2.40 o 
  -1  10   5        5.13        2.69      2.38 o 
   0  10   5      513.09      549.24     13.96 o 
   1  10   5       22.64       22.47      3.03 o 
   2  10   5       31.35       32.60      3.33 o 
   3  10   5       72.55       78.00      4.72 o 
   4  10   5       57.86       47.43      4.67 o 
  -5  11   5       20.12       22.05      5.63 o 
  -4  11   5       87.26       77.28      5.97 o 
  -3  11   5       39.24       45.89      6.77 o 
  -2  11   5      258.76      260.33      6.57 o 
  -1  11   5      244.16      249.02      6.95 o 
   0  11   5      216.39      222.00      7.38 o 
   1  11   5       93.39       95.54      4.77 o 
   2  11   5       30.45       25.73      3.16 o 
   3  11   5       26.88       25.28      4.23 o 
   4  11   5        9.31       13.03      3.72 o 
  -5  12   5        7.48       11.62      5.12 o 
  -4  12   5       59.24       59.06      4.94 o 
  -3  12   5       56.21       54.62      4.28 o 
  -2  12   5       45.36       37.52      4.27 o 
  -1  12   5      842.11      845.38     18.78 o 
   0  12   5       61.51       59.02      6.41 o 
   1  12   5      299.31      295.23      7.86 o 
   2  12   5       11.39        6.60      2.64 o 
   3  12   5       13.52       17.60      3.32 o 
   4  12   5        0.98       -1.31      4.06 o 
  -5  13   5        0.56        7.53      5.16 o 
  -4  13   5        6.03        2.31      3.30 o 
  -3  13   5      330.12      325.95      9.45 o 
  -2  13   5      140.49      141.56      5.75 o 
  -1  13   5      161.20      163.39      5.10 o 
   0  13   5      242.27      236.55     18.05 o 
   1  13   5      162.46      183.99      5.57 o 
   2  13   5       19.87       22.22      3.04 o 
   3  13   5       95.35       94.55      5.21 o 
   4  13   5        4.92       12.13      4.70 o 
  -5  14   5       14.58        3.03      6.16 o 
  -4  14   5       34.25       33.48      4.26 o 
  -3  14   5       49.95       54.51      4.30 o 
  -2  14   5       57.96       62.44      3.98 o 
  -1  14   5       16.69       23.17      2.38 o 
   0  14   5      195.59      189.94      6.71 o 
   1  14   5      141.51      135.06      7.87 o 
   2  14   5       66.93       68.74      4.79 o 
   3  14   5       21.80       25.09      4.33 o 
   4  14   5       18.21       22.21      5.00 o 
  -5  15   5       84.90      102.45      8.76 o 
  -4  15   5       44.32       48.62      5.99 o 
  -3  15   5       91.00       87.71      5.07 o 
  -2  15   5      689.14      641.44     14.03 o 
  -1  15   5        0.96        4.49      1.97 o 
   0  15   5      179.42      162.13      9.15 o 
   1  15   5      145.54      143.02      5.75 o 
   2  15   5       72.80       84.56      5.18 o 
   3  15   5       41.08       45.56      5.54 o 
   4  15   5       16.87       29.07      5.14 o 
  -5  16   5       82.61      111.63      9.14 o 
  -4  16   5       30.08       31.54      5.36 o 
  -3  16   5      115.55      132.29      6.08 o 
  -2  16   5      450.87      433.07     10.57 o 
  -1  16   5       34.90       38.18      2.64 o 
   0  16   5      102.70      105.62      9.59 o 
   1  16   5      155.16      136.94      5.52 o 
   2  16   5      190.86      201.46      8.48 o 
   3  16   5       23.73       20.59      4.42 o 
   4  16   5       32.63       34.32      5.55 o 
  -4  17   5       26.69       40.63     12.61 o 
  -3  17   5      203.34      185.79      8.79 o 
  -2  17   5      133.80      137.58      6.57 o 
  -1  17   5       14.44       12.78      2.07 o 
   0  17   5       17.09       18.05      3.13 o 
   1  17   5       56.08       65.27      4.01 o 
   2  17   5       51.93       48.47      6.74 o 
   3  17   5       40.11       38.08      4.99 o 
   4  17   5        9.07       10.94      5.62 o 
  -4  18   5       38.88       45.17      6.08 o 
  -3  18   5        8.97        8.24      3.85 o 
  -2  18   5        3.70        1.84      2.31 o 
  -1  18   5      139.43      156.18      6.51 o 
   0  18   5       49.86       63.13      6.26 o 
   1  18   5        6.44       13.65      2.78 o 
   2  18   5       24.53       19.40      4.61 o 
   3  18   5       53.69       59.06      5.54 o 
   4  18   5       18.42       17.67      5.12 o 
  -4  19   5       39.12       37.36      5.71 o 
  -3  19   5        9.64        9.10      5.60 o 
  -2  19   5      143.58      122.50      6.37 o 
  -1  19   5       64.34       59.49      4.38 o 
   0  19   5      111.97      127.78      5.08 o 
   1  19   5        7.09        6.79      3.04 o 
   2  19   5        9.56       22.45      4.92 o 
   3  19   5       25.24       26.76      5.43 o 
  -4  20   5       32.15       26.97      5.52 o 
  -3  20   5       74.18       73.39      9.39 o 
  -2  20   5       75.37       59.34      9.53 o 
  -1  20   5      116.87      114.90      6.04 o 
   0  20   5        0.57        5.56      2.34 o 
   1  20   5       46.86       53.29      4.59 o 
   2  20   5       23.82       28.91      6.82 o 
   3  20   5       34.04       26.20      4.68 o 
  -4  21   5       14.40       15.61      7.54 o 
  -3  21   5       13.38       11.89      4.07 o 
  -2  21   5        5.99        3.47      3.11 o 
  -1  21   5       87.35       94.00      5.45 o 
   1  21   5       84.23       99.32     10.76 o 
   2  21   5       14.60       11.84      4.58 o 
   3  21   5        6.43        9.10      6.29 o 
  -4  22   5        5.03        8.73      4.88 o 
  -3  22   5       60.40       72.04      6.08 o 
  -2  22   5        0.13        6.09      3.90 o 
  -1  22   5       11.33        9.80      2.71 o 
   1  22   5       94.83       90.03      5.85 o 
   2  22   5        0.89       -1.54      4.22 o 
   3  22   5       18.95       22.41      4.86 o 
  -3  23   5      116.87      115.29      7.35 o 
  -2  23   5        0.97       -1.67      2.92 o 
   1  23   5      113.02      121.38     16.18 o 
   2  23   5        9.52        3.47      4.50 o 
   3  23   5        1.28        1.41      5.06 o 
  -3  24   5       16.03       16.93      4.40 o 
  -2  24   5        1.33        0.01      6.83 o 
   1  24   5      144.64      133.40      7.02 o 
   2  24   5       10.74       10.05      4.79 o 
  -3  25   5        8.99        6.51      4.25 o 
  -2  25   5        6.10       11.65      3.48 o 
   1  25   5       56.98       67.53      6.59 o 
   2  25   5       14.26       13.98      5.02 o 
  -3  26   5        6.81        5.79      4.20 o 
  -2  26   5        3.07       -3.34      2.86 o 
   1  26   5       15.82       17.64      6.53 o 
   2  26   5       24.28       36.34      8.90 o 
  -2  27   5       44.69       43.76      7.52 o 
   1  27   5       22.25       18.37      4.66 o 
   2  27   5       34.95       35.97      9.49 o 
  -2  28   5       20.05       11.87      4.26 o 
   1  28   5        6.58        7.89      4.95 o 
   1  29   5       13.35        8.59      4.11 o 
  -5   0   6        5.44        3.06      6.28 o 
  -4   0   6       23.39       20.62      4.68 o 
  -3   0   6       10.04       18.03      7.46 o 
  -2   0   6      693.32      654.50     24.92 o 
  -1   0   6       70.91       81.94      7.24 o 
   0   0   6        6.94       10.76      4.11 o 
   1   0   6       23.87       23.73      3.67 o 
   2   0   6        3.44        4.03      3.27 o 
   3   0   6      459.44      496.60     13.19 o 
   4   0   6        1.70        9.90      5.97 o 
  -5   1   6        3.14        9.89      5.51 o 
  -4   1   6       31.80       31.19      6.76 o 
  -3   1   6      281.95      252.94      6.92 o 
  -2   1   6      154.67      147.77     15.30 o 
  -1   1   6       15.62       16.30      4.98 o 
   0   1   6      630.86      619.26     32.25 o 
   1   1   6       19.90       22.10      2.38 o 
   2   1   6        4.40        0.70      2.18 o 
   3   1   6       15.52       16.31      2.59 o 
   4   1   6       12.44       11.81      3.83 o 
  -5   2   6       42.30       51.54      6.72 o 
  -4   2   6        0.75        1.97      3.17 o 
  -3   2   6       37.62       38.92      3.30 o 
  -2   2   6       93.06      100.20      6.07 o 
  -1   2   6      165.04      158.11      9.67 o 
   0   2   6      167.05      159.11      7.77 o 
   1   2   6        3.10        2.47      1.95 o 
   2   2   6       29.41       29.28      2.94 o 
   3   2   6      147.15      134.39      5.77 o 
   4   2   6       80.50       70.29      5.42 o 
  -5   3   6       22.60       36.32      8.29 o 
  -4   3   6       51.35       58.93      4.92 o 
  -3   3   6       33.96       32.59      4.25 o 
  -2   3   6       14.44       20.52      5.72 o 
  -1   3   6      529.52      522.20     17.10 o 
   0   3   6      122.88      138.00      6.07 o 
   1   3   6       20.00       17.48      2.28 o 
   2   3   6       91.15       84.87      3.72 o 
   3   3   6       29.68       35.54      3.79 o 
   4   3   6       96.71      105.66      6.58 o 
  -5   4   6       14.61       12.86      5.06 o 
  -4   4   6       53.53       45.64      5.16 o 
  -3   4   6      433.62      450.22     11.69 o 
  -2   4   6      160.08      154.57     11.83 o 
  -1   4   6       20.61       20.58      3.90 o 
   0   4   6      196.33      213.78      8.24 o 
   1   4   6       12.38       15.59      2.62 o 
   2   4   6       72.27       77.55      3.60 o 
   3   4   6        3.91        9.46      3.08 o 
   4   4   6       43.18       43.76      4.61 o 
  -5   5   6        7.89        2.51      4.55 o 
  -4   5   6       31.23       31.13      4.22 o 
  -3   5   6      181.24      181.36      7.10 o 
  -2   5   6      323.77      300.53     10.50 o 
  -1   5   6       23.84       18.11      3.35 o 
   0   5   6      170.85      164.63      5.10 o 
   1   5   6      152.60      138.52      5.69 o 
   2   5   6        1.68       -1.39      1.85 o 
   3   5   6       55.71       60.97      4.39 o 
   4   5   6       56.33       47.50      4.68 o 
  -5   6   6       11.44        5.40      3.92 o 
  -4   6   6       59.14       46.67      4.74 o 
  -3   6   6      630.06      554.04     13.47 o 
  -2   6   6      718.86      717.45     18.88 o 
  -1   6   6        4.35        8.38      2.42 o 
   0   6   6       27.44       22.72      2.30 o 
   1   6   6      154.04      139.36      4.99 o 
   2   6   6        8.07        2.50      2.51 o 
   3   6   6       34.88       26.29      3.61 o 
   4   6   6       26.74       22.75      3.96 o 
  -5   7   6        8.71        9.61      4.17 o 
  -4   7   6       14.85       13.43      4.52 o 
  -3   7   6      125.27      115.11      5.78 o 
  -2   7   6       74.33       73.42      5.37 o 
  -1   7   6        9.89       11.60      1.97 o 
   0   7   6        5.63        6.59      1.71 o 
   1   7   6      186.49      177.15      5.61 o 
   2   7   6       58.85       57.30      3.95 o 
   3   7   6       20.22       14.84      3.37 o 
   4   7   6       12.76       10.68      3.88 o 
  -5   8   6        7.02        6.88      4.14 o 
  -4   8   6       72.54       70.87      5.33 o 
  -3   8   6       17.12       23.30      3.53 o 
  -2   8   6       10.24       11.63      3.04 o 
  -1   8   6      270.19      281.74      7.67 o 
   0   8   6       73.09       70.34      4.78 o 
   1   8   6      390.83      390.08      8.91 o 
   2   8   6      119.40      109.46      5.39 o 
   3   8   6      142.88      153.04      8.77 o 
   4   8   6        4.18        4.27      3.41 o 
  -5   9   6       23.26       13.66      4.56 o 
  -4   9   6       26.45       27.68      4.27 o 
  -3   9   6      106.07      111.65      5.70 o 
  -2   9   6      116.26      115.75      5.48 o 
  -1   9   6      531.94      537.41     22.34 o 
   0   9   6      158.66      159.76      6.89 o 
   1   9   6      286.79      267.67      9.58 o 
   2   9   6      163.26      159.38      5.93 o 
   3   9   6       14.80       13.22      3.39 o 
   4   9   6       91.71       83.21      5.98 o 
  -5  10   6       29.97       29.04      6.59 o 
  -4  10   6      103.72      106.75      6.40 o 
  -3  10   6      101.74      107.39      9.36 o 
  -2  10   6       35.55       39.49      4.14 o 
  -1  10   6      207.79      207.46      7.95 o 
   0  10   6      137.36      150.02      6.68 o 
   1  10   6        9.43       11.09      3.11 o 
   2  10   6      188.55      167.89      6.15 o 
   3  10   6        6.01        3.94      4.02 o 
   4  10   6       17.78       17.41      4.14 o 
  -5  11   6        4.27       -0.64      4.90 o 
  -4  11   6       87.00       86.67      5.88 o 
  -3  11   6       45.24       54.74      6.96 o 
  -2  11   6       48.10       53.79      4.07 o 
  -1  11   6      213.48      198.56      7.73 o 
   0  11   6      755.30      745.06     18.64 o 
   1  11   6      149.30      154.08      6.40 o 
   2  11   6      141.84      155.11      5.93 o 
   3  11   6       45.34       46.49      4.27 o 
   4  11   6        9.83       11.20      3.84 o 
  -5  12   6        6.85       -5.94      5.26 o 
  -4  12   6       95.42       94.32      7.81 o 
  -3  12   6       76.32       80.65      5.14 o 
  -2  12   6      283.82      256.60      8.00 o 
  -1  12   6       39.76       34.83      3.88 o 
   0  12   6       23.40       27.42      3.57 o 
   1  12   6      262.41      277.30      8.56 o 
   2  12   6      126.53      117.52      5.22 o 
   3  12   6        2.96        3.22      3.36 o 
   4  12   6       14.63        9.78      7.07 o 
  -5  13   6       30.43       28.94     14.48 o 
  -4  13   6       52.61       58.44      5.42 o 
  -3  13   6       25.76       25.95      3.82 o 
  -2  13   6       76.83       72.02      5.07 o 
  -1  13   6       40.90       37.89      6.89 o 
   0  13   6      509.45      509.68     13.90 o 
   1  13   6      216.69      203.23      8.17 o 
   2  13   6       22.02       16.37      3.12 o 
   3  13   6       15.71       18.48      3.77 o 
   4  13   6        6.83        0.54      5.55 o 
  -4  14   6       68.64       69.21      6.86 o 
  -3  14   6      374.80      349.41     13.65 o 
  -2  14   6      265.29      258.08      8.10 o 
  -1  14   6      618.43      606.48     15.88 o 
   0  14   6      183.19      158.91      6.69 o 
   1  14   6       43.76       35.14      3.58 o 
   2  14   6        5.61        4.09      2.83 o 
   3  14   6       21.08       29.10      4.43 o 
   4  14   6        6.18        3.93      4.61 o 
  -4  15   6        3.30        6.27      4.60 o 
  -3  15   6      123.41      114.35     12.05 o 
  -2  15   6      175.85      188.31      6.87 o 
  -1  15   6     1029.41     1021.29     24.17 o 
   0  15   6      199.64      208.60      7.59 o 
   1  15   6      178.93      157.87      6.40 o 
   2  15   6       10.96       16.45      3.78 o 
   3  15   6       19.13       17.20      4.45 o 
   4  15   6       48.11       36.77      5.81 o 
  -4  16   6        7.64       12.34      4.88 o 
  -3  16   6       33.55       39.03      4.22 o 
  -2  16   6      512.45      440.20     11.20 o 
  -1  16   6      159.47      154.46     12.71 o 
   0  16   6       16.39       13.91      4.80 o 
   1  16   6        8.09       11.18      2.91 o 
   2  16   6       10.85        9.87      3.78 o 
   3  16   6        1.81        5.33      3.82 o 
  -4  17   6       74.55       88.66     17.29 o 
  -3  17   6        6.50       12.15      4.21 o 
  -2  17   6        0.61       -0.43      2.62 o 
  -1  17   6       22.72       32.35      6.77 o 
   0  17   6        9.74        5.28      2.61 o 
   1  17   6       47.02       46.37      3.97 o 
   2  17   6       48.71       34.95      5.59 o 
   3  17   6        0.37        2.52      3.97 o 
  -4  18   6      129.07      152.60     15.57 o 
  -3  18   6       10.17       12.54      4.16 o 
  -2  18   6       11.11        8.79      6.80 o 
  -1  18   6       75.64       72.51      4.47 o 
   0  18   6      103.04      115.32      5.53 o 
   1  18   6       15.53       16.55      6.95 o 
   2  18   6      158.57      150.96      9.11 o 
   3  18   6        5.21        5.68      4.72 o 
  -4  19   6       14.29       13.71      5.36 o 
  -3  19   6        3.14       -2.00      4.51 o 
  -2  19   6       71.68       67.10      5.35 o 
  -1  19   6       22.44       23.65      3.85 o 
   0  19   6      139.50      132.57      7.33 o 
   1  19   6       41.74       37.69      4.55 o 
   2  19   6      202.87      210.71     10.50 o 
   3  19   6       42.57       43.01      8.07 o 
  -4  20   6        9.38        7.22     10.09 o 
  -3  20   6        3.90        1.71      4.32 o 
  -2  20   6        3.36        3.37      3.87 o 
  -1  20   6        1.46        3.45      3.18 o 
   0  20   6       31.90       38.89      4.29 o 
   1  20   6       58.99       55.91      7.49 o 
   2  20   6      183.52      198.09     10.17 o 
   3  20   6        2.77        2.79      4.39 o 
  -3  21   6        0.61        3.55      4.64 o 
  -2  21   6       17.61       21.80      4.51 o 
  -1  21   6       39.81       33.78      4.11 o 
   0  21   6       61.68       50.89      4.53 o 
   1  21   6       22.71       11.14      9.24 o 
   2  21   6       38.39       30.72      5.61 o 
   3  21   6       21.34       20.26      4.98 o 
  -3  22   6        9.55       -1.43      3.95 o 
  -2  22   6        4.16        9.82      3.88 o 
  -1  22   6        7.11        3.79      3.04 o 
   0  22   6       22.04       21.19      3.61 o 
   1  22   6       26.87       25.22      4.24 o 
   2  22   6        8.18        5.61      8.28 o 
  -3  23   6        1.97        8.25      4.35 o 
  -2  23   6       25.02       37.60      5.20 o 
  -1  23   6        2.25        1.50      2.88 o 
   0  23   6       20.06       16.18      3.31 o 
   1  23   6       76.67       69.72      7.69 o 
   2  23   6       38.88       49.12      6.29 o 
  -3  24   6       18.93       23.43      7.82 o 
  -2  24   6       32.66       28.91      4.92 o 
  -1  24   6       49.32       60.88      4.84 o 
   0  24   6       15.16       24.02      3.64 o 
   1  24   6       70.57       91.16      6.26 o 
   2  24   6       25.59       25.95      5.74 o 
  -2  25   6        9.86       12.66      4.38 o 
  -1  25   6        2.90        6.55      3.18 o 
   0  25   6       14.30       18.28      3.40 o 
   1  25   6       32.27       34.82      4.90 o 
   2  25   6        4.60        6.56      5.23 o 
  -2  26   6        8.14        5.44      4.05 o 
  -1  26   6        2.23        6.13      2.89 o 
   0  26   6       15.73       15.30      3.24 o 
   1  26   6       32.32       40.11      5.09 o 
   1  27   6        0.13        5.10      5.34 o 
  -5   0   7       15.84       13.83      8.18 o 
  -4   0   7        7.74        0.16      6.17 o 
  -3   0   7      320.36      271.12     15.60 o 
  -2   0   7       19.61       17.20      5.60 o 
  -1   0   7      162.94      175.94     11.55 o 
   0   0   7       13.27       13.02      4.69 o 
   1   0   7       18.33       13.64      3.38 o 
   2   0   7        0.87       -0.73      3.04 o 
   3   0   7       11.23       23.68      7.46 o 
   4   0   7       78.90       82.76     11.75 o 
  -5   1   7        4.32       -2.77      4.46 o 
  -4   1   7       43.67       46.29      6.03 o 
  -3   1   7       32.52       31.30      4.82 o 
  -2   1   7      240.21      252.37     10.07 o 
  -1   1   7        7.83       10.56      3.46 o 
   0   1   7       25.92       25.86      4.00 o 
   1   1   7       33.40       28.73      3.36 o 
   2   1   7       76.35       77.43      4.07 o 
   3   1   7      222.14      216.92     10.81 o 
   4   1   7       30.10       33.25      7.96 o 
  -5   2   7        3.50        3.89      5.03 o 
  -4   2   7       34.53       40.10      5.83 o 
  -3   2   7       22.72       31.65      4.83 o 
  -2   2   7       21.83       14.24      4.62 o 
  -1   2   7        5.52        6.62      3.23 o 
   0   2   7       24.47       21.49      2.90 o 
   1   2   7       53.56       47.93      3.20 o 
   2   2   7       77.62       88.30      5.11 o 
   3   2   7       38.82       35.51     14.37 o 
   4   2   7        5.71        4.74      4.53 o 
  -5   3   7        4.55        4.61      4.77 o 
  -4   3   7        3.69       -1.79      4.00 o 
  -3   3   7       41.57       37.02      6.59 o 
  -2   3   7      895.35      884.35     46.80 o 
  -1   3   7       44.33       42.64      4.60 o 
   0   3   7      212.20      214.74      6.66 o 
   1   3   7       57.32       57.94      4.03 o 
   2   3   7      261.92      269.68      8.66 o 
   3   3   7       76.80       59.02      4.60 o 
   4   3   7      163.17      147.46      8.51 o 
  -5   4   7       25.31       16.53      5.70 o 
  -4   4   7        1.04       -4.56      3.04 o 
  -3   4   7      227.31      210.47      9.68 o 
  -2   4   7       11.29       12.45      3.77 o 
  -1   4   7      108.15      104.68      6.28 o 
   0   4   7       46.64       52.03      3.52 o 
   1   4   7       28.94       30.34      3.48 o 
   2   4   7      196.86      177.82      7.03 o 
   3   4   7       97.59      102.20      5.55 o 
   4   4   7       54.95       51.50      6.20 o 
  -5   5   7       27.25       26.97      6.10 o 
  -4   5   7        4.92        5.70      3.52 o 
  -3   5   7      137.31      131.55      9.83 o 
  -2   5   7        2.66        0.46      3.11 o 
  -1   5   7      199.90      170.96      7.78 o 
   0   5   7       34.61       39.35      4.39 o 
   1   5   7      117.63      116.50      6.64 o 
   2   5   7       21.98       19.53      3.43 o 
   3   5   7      104.51      113.95      6.30 o 
   4   5   7       45.92       41.68      5.89 o 
  -5   6   7       11.57       18.52      7.22 o 
  -4   6   7        4.14        8.59      4.11 o 
  -3   6   7       53.94       58.83      5.36 o 
  -2   6   7       52.23       48.85      4.91 o 
  -1   6   7       89.80       88.83     10.55 o 
   0   6   7       85.08       85.74      5.67 o 
   1   6   7      359.13      323.12     11.20 o 
   2   6   7       22.61       16.20      3.42 o 
   3   6   7       18.76       19.86      3.79 o 
   4   6   7        1.31        2.15      4.62 o 
  -5   7   7       45.22       54.65      7.27 o 
  -4   7   7        2.77        2.98      3.39 o 
  -3   7   7       77.97       74.40      5.21 o 
  -2   7   7     1001.43      940.53     30.97 o 
  -1   7   7      200.97      201.09      8.45 o 
   0   7   7      342.45      332.28     11.15 o 
   1   7   7      210.10      180.31      8.14 o 
   2   7   7       25.58       23.69      3.63 o 
   3   7   7        0.23        0.87      3.06 o 
   4   7   7       17.78       16.69      5.32 o 
  -5   8   7        3.26        2.05      4.76 o 
  -4   8   7       46.24       41.63      5.57 o 
  -3   8   7       10.27        3.94      3.13 o 
  -2   8   7       51.06       54.38      6.91 o 
  -1   8   7       41.97       49.66     11.96 o 
   0   8   7      247.42      287.37     10.10 o 
   1   8   7        7.94        9.23      3.55 o 
   2   8   7      206.46      195.69      7.18 o 
   3   8   7        0.55        7.26      3.20 o 
   4   8   7        0.79        8.31      4.85 o 
  -4   9   7       47.73       36.43      4.74 o 
  -3   9   7        1.96        0.63      2.86 o 
  -2   9   7      117.32      110.38      6.70 o 
  -1   9   7      161.94      147.19      7.31 o 
   0   9   7       35.89       48.35      4.60 o 
   1   9   7       63.93       74.93      5.80 o 
   2   9   7       58.71       61.12      5.95 o 
   3   9   7       56.57       57.26      4.79 o 
   4   9   7       11.37       18.09      6.48 o 
  -4  10   7       30.23       33.08      4.64 o 
  -3  10   7       28.83       26.12      4.36 o 
  -2  10   7       13.11       11.28      3.72 o 
  -1  10   7      241.43      250.55     10.24 o 
   0  10   7      188.41      196.12      8.06 o 
   1  10   7      150.10      160.26      7.73 o 
   2  10   7      108.41      109.73      5.34 o 
   3  10   7       92.47       88.78      7.01 o 
   4  10   7        7.71       10.60      4.18 o 
  -4  11   7        4.61        2.95      3.50 o 
  -3  11   7       14.55       13.48      3.56 o 
  -2  11   7      128.15      122.33      6.93 o 
  -1  11   7       11.79       11.55      4.51 o 
   0  11   7        4.73        7.70      3.36 o 
   1  11   7        6.49       11.21      3.57 o 
   2  11   7      178.36      176.43      6.63 o 
   3  11   7       30.80       36.77      4.35 o 
  -4  12   7       13.39       19.95      4.44 o 
  -3  12   7       21.94       14.34      4.29 o 
  -2  12   7        9.66        5.67      3.36 o 
  -1  12   7       93.61       95.58      6.34 o 
   0  12   7       21.86       14.85      3.46 o 
   1  12   7      161.94      157.33      7.61 o 
   2  12   7       27.75       21.97      3.49 o 
   3  12   7        9.10        9.47      7.96 o 
  -4  13   7       80.81      100.63      6.50 o 
  -3  13   7       15.42       18.63      3.70 o 
  -2  13   7       60.16       67.06      5.38 o 
  -1  13   7      349.77      314.87     10.70 o 
   0  13   7       82.28       81.41      6.24 o 
   1  13   7       70.65       52.62     10.24 o 
   2  13   7        1.62        4.38      2.82 o 
   3  13   7        9.45       11.45      3.83 o 
  -4  14   7       12.07       13.20      5.22 o 
  -3  14   7       25.03       22.03      3.86 o 
  -2  14   7        5.35        7.72      5.99 o 
  -1  14   7       28.10       30.23      5.29 o 
   0  14   7      300.72      286.96     10.03 o 
   1  14   7        2.53        2.22      3.20 o 
   2  14   7       86.55       75.08      4.76 o 
   3  14   7        3.30       10.60      4.71 o 
  -4  15   7        1.16        8.23      4.87 o 
  -3  15   7        3.21        6.17      3.35 o 
  -2  15   7       18.13       20.30      3.98 o 
  -1  15   7        0.56       -1.81      2.80 o 
   0  15   7        5.55        6.47      2.99 o 
   1  15   7       20.10       15.24      5.72 o 
   2  15   7       58.46       69.78      5.97 o 
   3  15   7      146.67      135.33      7.89 o 
  -4  16   7       50.88       45.51      6.59 o 
  -3  16   7       29.91       25.89      5.05 o 
  -2  16   7        0.81       -3.76      2.78 o 
  -1  16   7       27.45       31.03      4.50 o 
   0  16   7       83.56       95.33      5.70 o 
   1  16   7        7.05        9.11      3.49 o 
   2  16   7      127.61      135.32      7.08 o 
   3  16   7       23.87       27.26      6.55 o 
  -4  17   7       28.14       37.13      7.00 o 
  -3  17   7        3.04       -0.54      4.11 o 
  -2  17   7       13.38        6.88      3.45 o 
  -1  17   7      173.39      161.48      7.48 o 
   0  17   7       34.41       40.09      4.11 o 
   1  17   7        6.53        4.19      3.11 o 
   2  17   7       20.93       18.86      4.21 o 
   3  17   7      164.12      181.01     12.22 o 
  -3  18   7       69.20       73.01      6.52 o 
  -2  18   7       18.68       21.55      5.00 o 
  -1  18   7      131.39      133.16      8.60 o 
   0  18   7       41.15       39.62      5.12 o 
   1  18   7       16.47       20.11      4.78 o 
   2  18   7       13.59       20.27      6.18 o 
   3  18   7        9.26        6.94      4.66 o 
  -3  19   7        4.14        8.67      6.82 o 
  -2  19   7       75.43       75.24      7.22 o 
  -1  19   7       60.90       66.22      6.25 o 
   0  19   7       85.03       92.14      6.91 o 
   1  19   7       59.68       67.55      6.91 o 
   2  19   7       46.97       49.13      6.57 o 
  -3  20   7        7.45        5.75      4.42 o 
  -2  20   7        8.19       -1.21      4.05 o 
  -1  20   7       22.14       20.30      4.48 o 
   0  20   7       35.00       39.05      5.06 o 
   1  20   7       53.23       38.12      5.72 o 
   2  20   7       91.61       91.41     17.26 o 
  -3  21   7        0.02       -2.32      4.21 o 
  -2  21   7        4.19        2.86      4.26 o 
  -1  21   7       28.42       22.82      4.56 o 
   0  21   7        7.04        4.62      3.70 o 
   1  21   7       24.71       30.72      5.60 o 
   2  21   7       13.91       14.28      5.34 o 
  -3  22   7       26.21       31.11      5.57 o 
  -2  22   7       16.53       14.81      4.83 o 
  -1  22   7       18.18       18.49      4.27 o 
   0  22   7        7.27        5.78      3.61 o 
   1  22   7       13.71       11.82      4.80 o 
   2  22   7       66.98       59.45      7.05 o 
  -2  23   7       24.80       29.04      5.51 o 
  -1  23   7        3.80        4.83      3.82 o 
   0  23   7        1.91        6.07      3.78 o 
   1  23   7        1.84       10.19      4.65 o 
  -2  24   7       11.65        9.53      4.65 o 
  -1  24   7        6.40       10.25      3.81 o 
   0  24   7        2.89        3.78      3.67 o 
   1  24   7        0.88        1.93      4.54 o 
  -1  25   7        2.44        0.12      3.45 o 
   0  25   7        2.24       12.14      3.87 o 
  -4   0   8       98.95      104.40     11.55 o 
  -3   0   8       11.45        8.12      6.35 o 
  -2   0   8       35.80       22.46      6.31 o 
  -1   0   8      109.92      113.08      9.68 o 
   0   0   8        7.43        3.58      4.45 o 
   1   0   8       46.90       46.17      7.39 o 
   2   0   8        7.95        4.30      5.62 o 
   3   0   8      168.09      165.27     14.51 o 
  -4   1   8       19.17       15.52      5.20 o 
  -3   1   8        1.87       -1.19      3.69 o 
  -2   1   8        3.65        3.59      3.86 o 
  -1   1   8      102.48       93.39      6.30 o 
   0   1   8       88.30       93.37      9.22 o 
   1   1   8       20.16       25.27      3.43 o 
   2   1   8       33.41       36.24      5.46 o 
   3   1   8       16.06       15.95      5.44 o 
  -4   2   8       18.94       24.95      5.65 o 
  -3   2   8       31.84       38.00      6.29 o 
  -2   2   8      149.20      141.49      7.95 o 
  -1   2   8       21.98       22.30      4.26 o 
   0   2   8       21.38       17.74      4.76 o 
   1   2   8        3.75        5.28      2.76 o 
   2   2   8       96.53       91.88      7.13 o 
   3   2   8       47.20       54.16      7.09 o 
  -4   3   8       31.22       36.49      7.71 o 
  -3   3   8       46.77       49.41      6.83 o 
  -2   3   8      115.84      116.78      7.29 o 
  -1   3   8      224.49      229.36      9.63 o 
   0   3   8       10.75        8.64      3.45 o 
   1   3   8       50.91       40.09      5.98 o 
   2   3   8        7.98        4.23      6.90 o 
   3   3   8        8.85       10.99      6.08 o 
  -4   4   8       21.22       22.26      5.64 o 
  -3   4   8        7.64        4.40      3.92 o 
  -2   4   8      101.89       92.98      6.63 o 
  -1   4   8      821.92      702.09     19.46 o 
   0   4   8        7.04       -1.13      3.19 o 
   1   4   8       45.66       41.68      4.27 o 
   2   4   8       11.88       13.35      3.42 o 
   3   4   8       79.97       83.37     10.34 o 
  -4   5   8        5.50        8.43      4.67 o 
  -3   5   8       16.08       22.25      4.86 o 
  -2   5   8       38.99       41.61      5.18 o 
  -1   5   8      229.92      221.61      9.44 o 
   0   5   8       58.34       59.35      5.27 o 
   1   5   8       86.74       75.46      4.90 o 
   2   5   8       81.94       77.43      5.32 o 
   3   5   8        7.29       11.37      6.01 o 
  -4   6   8        8.74        2.95      4.51 o 
  -3   6   8       59.30       57.16      6.12 o 
  -2   6   8       56.52       59.38      6.52 o 
  -1   6   8      265.85      249.64     20.16 o 
   0   6   8       51.34       42.48      5.51 o 
   1   6   8       76.70       83.39      5.07 o 
   2   6   8       12.62        8.56      4.03 o 
   3   6   8       32.52       32.79      6.10 o 
  -4   7   8       26.32       21.76      5.74 o 
  -3   7   8        0.79       -0.39      4.41 o 
  -2   7   8      174.18      168.45      8.57 o 
  -1   7   8       29.19       36.30     13.09 o 
   0   7   8       91.99      106.46     10.99 o 
   1   7   8       38.06       34.20      5.63 o 
   2   7   8       31.70       26.94      4.13 o 
   3   7   8       32.58       26.09      6.80 o 
  -4   8   8       85.72       83.13      7.76 o 
  -3   8   8       10.04        8.05      4.65 o 
  -2   8   8       41.37       31.93      4.92 o 
  -1   8   8        6.77        9.97      4.83 o 
   0   8   8       25.14       36.18      5.61 o 
   1   8   8       45.51       44.05      5.13 o 
   2   8   8       67.49       68.47      5.10 o 
   3   8   8       25.12       25.79      5.96 o 
  -4   9   8       24.59       32.00      5.80 o 
  -3   9   8       24.64       28.24      5.21 o 
  -2   9   8       15.44       19.28      4.35 o 
  -1   9   8        5.22        4.04      3.25 o 
   0   9   8        5.04        5.34      3.39 o 
   1   9   8       58.70       64.43      5.80 o 
   2   9   8        9.40        8.97      3.53 o 
   3   9   8       10.30        7.38      4.16 o 
  -4  10   8        1.66        7.38      4.01 o 
  -3  10   8       14.25       11.45      4.34 o 
  -2  10   8       75.96       69.14      6.06 o 
  -1  10   8       39.94       41.40      4.78 o 
   0  10   8        1.58        2.59      3.15 o 
   1  10   8       15.25       16.15      4.08 o 
   2  10   8        4.72        8.85      3.45 o 
   3  10   8       98.33      122.60      8.87 o 
  -4  11   8        4.39        9.84      4.14 o 
  -3  11   8       14.58       11.67      4.41 o 
  -2  11   8       18.04       14.19      5.78 o 
  -1  11   8       50.95       58.91     12.18 o 
   0  11   8        7.84        9.04      3.50 o 
   1  11   8        8.64        1.88      3.40 o 
   2  11   8       39.02       38.39      4.49 o 
   3  11   8       11.09        5.63      3.77 o 
  -4  12   8       17.54       19.52      4.71 o 
  -3  12   8        9.78        8.24      4.65 o 
  -2  12   8        3.59       -0.68      3.27 o 
  -1  12   8      113.02      116.28      6.97 o 
   0  12   8       21.96       24.30      4.23 o 
   1  12   8        6.12        4.27      3.60 o 
   2  12   8        9.78       10.54      3.66 o 
   3  12   8       12.14       13.68      4.00 o 
  -4  13   8       49.46       50.33      6.97 o 
  -3  13   8       24.93       26.93      5.18 o 
  -2  13   8       19.99       21.78      7.87 o 
  -1  13   8       22.88       23.16      4.23 o 
   0  13   8       54.12       47.79      8.95 o 
   1  13   8        4.85        3.81      3.64 o 
   2  13   8        7.07        7.62      5.26 o 
   3  13   8        9.56        8.46      4.53 o 
  -3  14   8        4.88       11.79      4.69 o 
  -2  14   8        5.71        2.77      3.65 o 
  -1  14   8       11.00        8.29      3.77 o 
   0  14   8      213.72      222.07      9.27 o 
   1  14   8       12.60       10.56      3.99 o 
   2  14   8        2.75        0.79      3.26 o 
  -3  15   8       28.03       32.40      6.95 o 
  -2  15   8       27.85       29.09      4.69 o 
  -1  15   8      112.53      117.13      7.04 o 
   0  15   8      322.10      327.26     18.25 o 
   1  15   8       22.08       32.63      4.79 o 
   2  15   8       31.59       40.40      5.87 o 
  -3  16   8       56.77       64.57      8.38 o 
  -2  16   8       13.75       11.55      4.30 o 
  -1  16   8       26.02       29.90      6.77 o 
   0  16   8      160.59      182.78      8.91 o 
   1  16   8       40.08       50.69      7.46 o 
   2  16   8        3.62        2.95      4.28 o 
  -3  17   8      167.68      199.11     13.47 o 
  -2  17   8        2.61        1.56      4.48 o 
  -1  17   8        0.11        5.52      3.43 o 
   0  17   8        3.35       -2.43      4.17 o 
   1  17   8        4.80        0.70      4.80 o 
   2  17   8       19.37       17.15      5.35 o 
  -3  18   8        8.97        7.76      5.96 o 
  -2  18   8        2.10       -5.82      3.88 o 
  -1  18   8        7.53       10.04      4.62 o 
   0  18   8       22.48       29.75      5.35 o 
   1  18   8       20.26       31.17      5.98 o 
   2  18   8        3.06       -5.48      4.36 o 
  -2  19   8       67.47       72.00      7.69 o 
  -1  19   8        2.58        8.11      4.59 o 
   0  19   8       25.05       27.63      5.45 o 
   1  19   8       12.34       22.31      5.77 o 
  -2  20   8        6.66        8.29      4.95 o 
  -1  20   8       32.45       39.56      5.75 o 
   0  20   8       34.28       29.43      5.56 o 
   1  20   8        1.16       13.89      5.50 o 
  -2  21   8        0.86        4.18      4.77 o 
  -1  21   8       55.24       61.71      6.62 o 
   0  21   8       24.24       20.33      5.20 o 
   1  21   8        4.35        7.36      5.05 o 
  -1  22   8       29.14       41.58      6.16 o 
   0  22   8        6.91       -0.15      4.26 o 
  -1  23   8       24.40       23.80      5.26 o 
   0  23   8        9.17        8.35      4.38 o 
  -4   0   9        4.65       16.93      8.20 o 
  -3   0   9       33.18       29.45      8.00 o 
  -2   0   9        0.56        1.59      5.72 o 
  -1   0   9       82.13       48.87      7.76 o 
   0   0   9       75.76       82.31      9.49 o 
   1   0   9       23.91       11.21      6.14 o 
   2   0   9       25.28       21.04      7.52 o 
   3   0   9        3.23        8.05      8.41 o 
  -4   1   9       27.86       42.59     16.63 o 
  -3   1   9       36.56       39.33      6.22 o 
  -2   1   9        1.80       -2.93      3.43 o 
  -1   1   9       69.80       63.30      9.19 o 
   0   1   9       95.97      106.14      7.30 o 
   1   1   9       14.38        6.52      4.06 o 
   2   1   9        4.50        5.12      4.37 o 
   3   1   9       50.38       49.42      7.39 o 
  -4   2   9       12.00       13.80      5.54 o 
  -3   2   9        2.29       -2.40      4.10 o 
  -2   2   9       15.06       15.59      4.84 o 
  -1   2   9       17.89       16.98      4.41 o 
   0   2   9      190.85      185.36     19.26 o 
   1   2   9        5.92        8.39      4.12 o 
   2   2   9       26.35       24.66      5.52 o 
   3   2   9        0.99       15.08      5.79 o 
  -4   3   9        1.12       -0.27      5.18 o 
  -3   3   9       17.04       23.46      5.38 o 
  -2   3   9       12.34        9.05      4.23 o 
  -1   3   9       30.46       33.61      7.45 o 
   0   3   9       50.45       40.11      5.42 o 
   1   3   9        9.14       11.68      4.33 o 
   2   3   9        7.47        5.40      4.34 o 
   3   3   9        2.32        2.92      5.41 o 
  -4   4   9       12.13       20.37      5.84 o 
  -3   4   9       36.33       47.40      6.44 o 
  -2   4   9       26.39       30.60      5.36 o 
  -1   4   9       84.08       71.22      6.36 o 
   0   4   9        0.75       -0.12      3.49 o 
   1   4   9        1.25        7.80      3.92 o 
   2   4   9       21.34       11.26      4.76 o 
  -4   5   9       39.92       43.14      6.82 o 
  -3   5   9       44.11       59.47      6.82 o 
  -2   5   9       75.35       67.52     13.55 o 
  -1   5   9       80.80       80.20      6.60 o 
   0   5   9       21.23       16.08      4.30 o 
   1   5   9        7.09        4.83      3.92 o 
   2   5   9        3.67        2.82      4.24 o 
  -4   6   9        2.17        3.96      5.06 o 
  -3   6   9       14.90       22.78      5.37 o 
  -2   6   9        1.34       -2.37      3.65 o 
  -1   6   9       95.81      105.79      7.27 o 
   0   6   9       68.01       59.10      5.82 o 
   1   6   9       78.74      103.58      7.39 o 
   2   6   9       57.19       59.46      6.74 o 
  -3   7   9        3.41        8.16      4.65 o 
  -2   7   9       54.29       72.44     16.22 o 
  -1   7   9      133.45      131.39      7.89 o 
   0   7   9       32.61       22.18      4.49 o 
   1   7   9       54.02       54.28      6.02 o 
   2   7   9       30.59       23.56      5.41 o 
  -3   8   9        3.40        3.10      7.15 o 
  -2   8   9        3.01        4.22      4.01 o 
  -1   8   9       93.69       76.00      6.42 o 
   0   8   9       27.55       38.37      5.11 o 
   1   8   9       28.33       32.63      4.23 o 
   2   8   9        4.63        4.25      4.43 o 
  -3   9   9       52.51       61.21      6.82 o 
  -2   9   9       15.99       21.21      4.89 o 
  -1   9   9       13.10       11.75      4.26 o 
   0   9   9       26.76       37.00      5.09 o 
   1   9   9        2.19        0.84      2.99 o 
   2   9   9        9.09       13.80      4.90 o 
  -3  10   9       47.16       55.39      6.67 o 
  -2  10   9        1.36        1.76      3.78 o 
  -1  10   9       17.39       21.90      4.58 o 
   0  10   9       46.39       54.55      5.72 o 
   1  10   9        2.02        7.50      4.59 o 
   2  10   9        1.31       -1.37      4.21 o 
  -3  11   9        1.13        3.01      4.39 o 
  -2  11   9        4.56        3.73      3.96 o 
  -1  11   9      111.06      128.21     12.33 o 
   0  11   9        0.62        4.98      3.69 o 
   1  11   9        0.43       -1.63      3.64 o 
   2  11   9        1.85       -4.24      3.66 o 
  -3  12   9       13.48       16.67      5.06 o 
  -2  12   9        0.05       -0.31      3.76 o 
  -1  12   9       71.34       66.88      6.09 o 
   0  12   9       21.35       26.92      4.60 o 
   1  12   9       56.12       67.05      7.04 o 
   2  12   9        0.98        4.36      5.36 o 
  -3  13   9       12.48       14.02      4.95 o 
  -2  13   9        5.73       12.77      8.98 o 
  -1  13   9       13.10       20.00      4.50 o 
   0  13   9       78.67       92.33      6.77 o 
   1  13   9       58.05       64.59      6.40 o 
   2  13   9       14.21       20.83      4.46 o 
  -3  14   9        6.48        9.67      4.78 o 
  -2  14   9       28.92       39.78      5.62 o 
  -1  14   9       15.82       18.07      4.40 o 
   0  14   9       95.09       86.52      6.64 o 
   1  14   9       35.64       32.42      7.67 o 
  -2  15   9        6.14       13.11      4.40 o 
  -1  15   9       14.85       18.42      4.65 o 
   0  15   9       63.18       74.07      6.29 o 
   1  15   9       11.85       13.66      4.71 o 
  -2  16   9       34.74       38.39      7.40 o 
  -1  16   9        9.87       15.19      5.51 o 
   0  16   9        3.45        3.13      4.93 o 
   1  16   9       63.92       78.54      9.13 o 
  -2  17   9        5.69       14.84      6.11 o 
  -1  17   9       24.17       31.39      6.53 o 
   0  17   9        6.93        8.69      5.38 o 
   1  17   9      109.07      130.61     11.06 o 
  -2  18   9        8.31       12.03      6.08 o 
  -1  18   9        1.90       10.59      5.36 o 
   0  18   9       31.59       33.03      6.44 o 
  -1  19   9       34.17       50.56      7.36 o 
   0  19   9      111.57      111.11      9.44 o 
  -3   0  10        4.33        6.92      7.45 o 
  -2   0  10      111.35      150.55     13.28 o 
  -1   0  10       36.97       30.37      7.84 o 
   0   0  10       66.00       85.77     10.34 o 
   1   0  10       20.57       26.97      7.97 o 
   2   0  10        0.00        3.87      6.88 o 
  -3   1  10        3.61        2.46      4.84 o 
  -2   1  10       15.57       20.87      5.44 o 
  -1   1  10       21.23       24.77      5.31 o 
   0   1  10        1.48        3.03      4.14 o 
   1   1  10        3.66        3.25      5.11 o 
   2   1  10        1.88        4.55      7.60 o 
  -3   2  10        1.37        0.88      4.83 o 
  -2   2  10        4.46        4.86      8.85 o 
  -1   2  10        2.88        9.29      6.72 o 
   0   2  10       82.97       80.82      7.21 o 
   1   2  10        4.11       -1.19      4.45 o 
   2   2  10        8.56       18.26      5.98 o 
  -3   3  10        4.69        5.30      4.92 o 
  -2   3  10        2.16        6.94      4.44 o 
  -1   3  10       22.33       22.34      5.19 o 
   0   3  10      162.57      162.21      9.35 o 
   1   3  10       51.24       54.25     11.17 o 
   2   3  10        0.31        5.23      5.36 o 
  -3   4  10        0.95       -5.25      4.59 o 
  -2   4  10       16.60       16.43      5.11 o 
  -1   4  10        9.44       14.88     10.62 o 
   0   4  10      118.24      133.14      8.77 o 
   1   4  10       43.18       49.53      6.71 o 
  -3   5  10        5.70        2.10      4.76 o 
  -2   5  10       21.70       17.28      5.29 o 
  -1   5  10        5.76       -1.45      3.85 o 
   0   5  10       67.68       78.26      7.06 o 
   1   5  10       18.69       12.02      4.88 o 
  -3   6  10        6.91        8.21      5.26 o 
  -2   6  10       38.46       42.85      6.33 o 
  -1   6  10       22.22       24.29      5.19 o 
   0   6  10       56.42       60.30      6.57 o 
   1   6  10       15.92       15.45      8.50 o 
  -3   7  10        0.30        0.53      4.78 o 
  -2   7  10        2.65        1.04      4.22 o 
  -1   7  10        8.14        6.52      4.50 o 
   0   7  10       21.25       18.66      5.01 o 
   1   7  10        8.43       12.72      5.00 o 
  -2   8  10        1.59        2.51      4.44 o 
  -1   8  10        2.29       10.63      4.44 o 
   0   8  10       11.64       10.80      4.73 o 
   1   8  10        0.82       -6.13      4.09 o 
  -2   9  10        1.47        3.09      5.25 o 
  -1   9  10        2.70        2.50      4.28 o 
   0   9  10       68.68       77.65      7.09 o 
   1   9  10        8.91        9.71      4.80 o 
  -2  10  10        6.21        7.99      4.73 o 
  -1  10  10       16.94       21.88      5.22 o 
   0  10  10       27.06       42.20      5.86 o 
   1  10  10        3.93        7.42      4.77 o 
  -2  11  10        1.34       -6.17      4.11 o 
  -1  11  10        6.09        8.65      4.64 o 
   0  11  10        1.46        0.64      4.30 o 
   1  11  10       10.73       20.13      5.53 o 
  -2  12  10        2.59        1.95      4.78 o 
  -1  12  10        3.58        5.16      5.87 o 
   0  12  10       21.25       34.87      5.64 o 
  -1  13  10        8.20       12.41      5.12 o 
   0  13  10        1.00       -0.44      4.16 o 
  -1  14  10        1.10       -0.96      4.29 o 
   0  14  10       19.71       20.66      5.22 o 
  -1   0  11       12.00       34.02      8.93 o 
   0   0  11       15.01       19.18      7.87 o 
  -1   1  11        5.04        3.51      4.64 o 
   0   1  11       10.42       14.19      5.23 o 
  -1   2  11       11.89       22.14      5.65 o 
   0   2  11       16.93       21.63      5.68 o 
  -1   3  11       36.06       41.00      6.68 o 
  -1   4  11       52.11       58.48      7.13 o 
                                                 
